# Supplementary material for: A Multi-Tissue Transcriptomic Atlas of River Buffalo with a Focus on the Genetic Underpinnings of Lactation Performance Across Four Lactation Stages in the Mammary Gland
Source: Int J Mol Sci. 2026 Apr 30;27(9):4032. doi: 10.3390/ijms27094032 (PMC13163570; doi:10.3390/ijms27094032)
Supplement: Supplementary file 1 [file ijms-27-04032-s001.zip]

Archive with 3 entries (3 files):
- ijms-4248864-supplementary.pdf
- Supplementary Table S2.xlsx
- Supplementary Table S4.xlsx
