# Supplementary material for: A Multi-Tissue Transcriptomic Atlas of River Buffalo with a Focus on the Genetic Underpinnings of Lactation Performance Across Four Lactation Stages in the Mammary Gland
Source: Int J Mol Sci. 2026 Apr 30;27(9):4032. doi: 10.3390/ijms27094032 (PMC13163570; doi:10.3390/ijms27094032)
Supplement: Supplementary file 1 [file ijms-27-04032-s001.zip › Supplementary Table S2.xlsx]

## Sheet: Sheet1
Supplementary Table S2：List of highly expressed genes with CV in the top 25th percentile under different TPM thresholds (>50, >70, >100)
gene	fat	cerebellum	cerebrum	duodenum	heart	hypothalamus	jejunum	kidney	liver	lung	breast	longissimus	ovary	pituitarium	rectum	rumen	beipi	spleen	testis	eye	B7	B50	B140	B280	TPM
RPLP1	5644.7	1388.69	1029.04	7087.93	2524.43	3816.92	3156.93	2933.08	2747.46	5323.78	5879.26	4589.78	2417.69	2476.81	8398.15	7415.52	5692.66	4905.96	1470.62	4005.61	1970.45	1131.39	448.585	760.044	3633.98
RPS2	2907.59	1717.57	1104.86	4410.63	1670.48	3519.51	2959.14	2930.31	1879.37	3101.3	4608.88	2054.98	2749.31	1547.73	5166.61	4024.06	4536.8	4487.83	1414.93	2503.22	2041.07	1046.12	424.291	568.633	2640.63
UBA52	3205.83	1348.41	983.452	4247.82	979.289	2778.57	1807.76	2250.52	1707.23	3804.87	3690.45	3238.8	1114.36	1276.17	4622.53	3096.25	4763.53	5637.46	3154.13	2837.57	1827.73	768.066	288.014	445.002	2494.74
RPL37A	2285.36	1274.32	846.665	3554.21	973.896	3102.3	3251.74	2362.63	1294.92	2615.96	3769.04	1549.72	3184.99	1528.31	3980.21	4230.49	2974.87	3096.6	1383.9	2267.7	1586.41	829.161	280.392	514.506	2197.43
RPS11	2398.18	830.73	556.686	4082.96	783.016	1969.91	2715.79	2023.79	1800.13	3359.61	4491.83	1408.46	1984.88	1379.27	3869.85	3095.77	3763.49	4381.55	1175.31	1815.53	1783.66	748.094	349.261	579.881	2139.49
RPL32	2152.18	1042.7	604.073	3324.54	615.068	2112.56	1827.19	1517.87	943.406	2649.3	3478.61	935.178	1663.92	1134.46	3461.26	2622.24	2481.2	2956.31	1172.12	1555.26	1023.64	419.879	140.456	218.83	1668.84
RPL31	1791.86	1006.98	850.734	2682.7	444.413	2355.91	2332.12	1310.55	761.225	2045.45	3306.22	844.211	2188.07	1082.01	2772.12	2494.64	2448.23	2723.97	957.255	1258.37	1140.45	533.539	175.292	289.382	1574.82
RPS7	1587.84	979.056	606.586	2248.02	467.023	1609.95	2151.53	1175.61	844.227	2043.52	3025.65	1101.66	1774.09	991.278	2839.51	2484.94	2273.53	2903.7	921.638	1133.45	802.92	359.955	145.631	224.351	1445.65
RPL35	1646.77	927.834	541.488	2410.71	545.135	1625.29	1877.47	1305.59	887.101	1803.73	2537.48	938.198	1866.84	760.34	2673.75	2393.75	2399.84	2756.82	901.857	1141.46	1147.6	518.379	215.837	329.33	1423.02
LOC102397676	1476.36	683.03	457.949	2341.11	358.4	1391.59	2110.38	1239.81	840.597	2114.87	2775.77	715.582	1738.92	835.661	3029.1	2589.39	2376.08	2760.18	533.128	999.366	1329.59	629.919	233.734	379.613	1414.17
RPL21	1536.28	785.293	458.821	2455.37	411.118	1728	2146.7	1283.54	892.354	1595.48	3048.52	731.496	1902.02	912.004	2362.97	2139.84	2275.91	2177.39	797.027	1093.51	638.996	316.767	121.102	210.095	1334.19
RPL4	1384.65	660.127	453.37	1938.55	373.418	1403.94	1781.11	1097.38	746.93	1222.1	3177.87	1044.61	1779.73	970.747	2707.71	2309.86	2114.23	2047.29	481.073	1000.15	952.45	489.405	185.002	313.774	1276.48
RPS5	1546.98	543.404	301.627	2234.13	407.526	976.73	1485.58	1026.41	880.756	1659.22	2434.8	849.062	1345.06	643.04	2410.1	1950.49	2280.65	2405.17	901.84	1108.45	1117.01	478.234	138.901	234.615	1223.32
RPS26	1492.92	569.203	396.352	2055.47	391.736	1383.62	1366.39	1310.72	887.591	1689.26	2465.4	929.698	1214.69	943.705	2541.07	1803.41	2420.02	2295.4	810.167	1065.46	651.305	310.172	122.786	206.008	1221.77
RPS25	1521.78	637.793	405.618	2038.01	437.935	1325.05	1645.41	1107.86	998.431	1516.35	2581.81	1070.97	1887.1	901.963	2176.99	1952.97	1703.19	2119.52	778.183	1058.9	521.202	221.71	94.0844	152.829	1202.32
RPL13A	1581	579.529	343.783	1847.16	390.725	912.179	2144.23	890.643	747.345	1602.47	2144.73	875.506	1600.74	618.851	2231.45	1910.88	2174.48	2547.8	617.082	1001.24	723.471	366.484	158.303	248.988	1177.46
RPL18A	1423.73	632.313	467.689	1990.73	330.24	1274.24	1401.96	914.354	728.268	1416.41	2053.08	928.35	1274.06	668.823	2234.38	1775.51	2106.3	2237.65	673.021	985.483	889.313	404.957	162.281	260.108	1134.72
RPL18	1384.73	572.683	294.547	1868.73	350.372	681.527	1793.03	979.533	635.242	1742.01	2265.05	632.815	1124.47	594.871	2023.18	1827.27	1706.68	1923.36	483.151	847.304	1106.84	472.306	156.809	267.582	1072.25
CPEB1	1091.34	380.988	276.538	1956.32	365.39	985.735	1559.62	1126.38	725.333	1427.8	2505.14	678.312	1341.77	482.994	2010.18	1957.83	1715.29	1553.96	535.838	840.497	1037.56	490.282	167.948	306.395	1063.31
RPLP2	2002.38	417.958	336.775	1793.43	317.513	851.513	1565.93	893.114	739.596	1352.75	1558.86	539.557	1025.4	584.735	1976.62	1676.96	1957.92	2157.12	677.77	1018.39	787.527	350.413	124.669	195.108	1037.58
RPL19	1248.51	606.741	416.56	1490.47	349.764	1007.97	1812.81	865.91	771.807	1387.64	1848.81	665.02	1557.56	857.576	1663.33	1732.65	1484.38	1657.54	378.342	852.73	916.482	400.358	162.884	275.884	1017.16
RPL7A	1095.19	593.897	411.59	1616.32	294.084	820.757	1534.13	835.611	678.566	1234.57	1949.46	465.485	1759.64	804.424	1763.04	1739.79	1383.63	1513.48	715.795	711.251	805.79	426.782	169.026	270.129	983.018
RPS10	992.785	512.526	380.593	1612.73	251.253	992.926	1620.14	810.063	539.777	1282.48	1719.08	516.129	1129.06	546.435	1919.97	1655.79	1482.24	1912.68	965.214	621.654	935.157	464.962	170.092	262.432	970.673
LOC123465794	1305	267.439	253.222	1385.72	352.471	920.175	820.305	934.898	946.546	1492.32	1709.61	2236.09	483.555	483.24	1627.6	939.472	1311.92	1678.45	283.058	1273.47	959.548	435.127	161.121	353.934	942.262
RPS29	889.74	442.42	319.235	1569.72	460.928	1439.07	1634.73	1076.98	509.678	1442.47	1148.41	474.786	1651.27	581.738	1353.18	1631.56	1673.33	1226.75	581.118	847.703	511.883	223.561	81.9941	147.563	913.325
FAU	1217.13	550.665	402.148	1284.81	334.503	1252.51	1458.6	914.097	756.825	1649.84	1558.87	499.991	994.646	528.214	1329.82	1133.2	1428.95	1540.01	829.897	750.272	721.08	323.084	123.032	193.626	907.326
RPL13	898.149	463.867	256.257	1523.33	211.01	754.446	1242.63	797.448	434.402	869.892	1784.03	426.057	900.749	517.363	1831.56	1321.4	1552.31	1741.34	550.481	570.311	870.67	411.984	150.293	241.437	846.726
RPL36	1014.19	407.816	296.579	1567.47	378.763	610.064	755.381	972.376	616.9	1214.11	1383.9	604.654	782.85	482.975	1542.9	1228.7	1556.29	1645.58	837.576	694.751	381.337	157.802	67.1119	110.088	804.59
EEF1G	735.682	473.145	258.541	1272.71	275.49	543.153	1363.29	628.539	379.15	763.23	1452.88	763.506	927.265	475.662	1392.05	1433.1	983.773	1071.88	1105.55	708.662	588.994	315.767	115.083	192.465	759.149
RPL28	819.245	286.475	223.905	1371.11	259.449	730.032	1199.88	654.152	561.6	1173.02	1012.8	477.562	518.248	382.793	1327.95	1195.67	1277.7	1370.04	565.38	655.844	1052.01	458.384	180.477	315.685	752.892
RPS9	836.167	339.127	233.785	1224.79	223.203	877.719	1507.01	602.525	523.287	886.066	1451.41	487.586	759.567	395.866	1381.02	1206.38	1178.75	1582.65	319.581	516.567	775.318	356.45	114.877	184.845	748.523
RPL15	844.614	368.814	381.253	970.925	228.171	685.638	1061.93	524.355	461.757	1047.24	1187.22	601.693	657.105	462.193	1561.04	1173.96	1214.53	1751.33	785.329	557.954	693.914	308.984	135.907	216.049	745.08
RPS27A	910.859	495.287	317.907	1181.7	173.489	728.014	965.645	637.343	452.786	978.876	1671.12	437.051	854.235	663.539	1227.41	1200.42	1329.45	1343.18	428.17	657.049	329.121	148.875	51.3683	97.5238	720.018
SERF2	906.347	441.889	348.963	985.471	591.714	503.636	1023.79	846.051	914.781	1267.37	680.968	643.863	538.767	600.62	1175.72	755.402	513.24	1092.11	1193.76	793.628	434.543	208.649	99.8518	150.791	696.33
LOC123334843	854.837	450.842	235.569	1290.61	222.046	545.468	949.757	654.479	583.898	932.533	1472.51	373.533	923.689	491.161	1296.17	1012.57	1100.9	1270.98	209.2	542.857	463.227	230.131	80.1953	142.216	680.391
LOC102403818	872.215	691.158	643.356	919.977	1128.75	617.292	933.996	1130.23	493.191	738.872	621.247	921.15	175.212	362.903	1000.51	1093.64	754.205	859.469	600.491	914.087	369.348	155.552	72.6837	101.295	673.785
EEF2	743.226	485.367	453.354	851.004	302.909	295.698	931.401	419.527	390.065	559.008	925.138	579.116	931.622	425.761	1411.15	1253.88	927.098	615.547	509.435	665.312	508.789	295.15	163.014	214.533	619.046
RPS28	629.058	382.483	290.959	907.647	328.138	959.975	1291.04	643.422	482.091	719.237	1099.69	356.243	837.197	483.415	722.303	1030.82	643.555	714.124	373.787	613.069	452.958	190.918	89.3567	120.698	598.424
RPL27	646.019	274.38	229.133	856.699	216.979	525.96	1063.18	501.026	347.647	787.154	1022.35	392.17	1001.48	295.442	1050.84	1025.65	968.204	971.069	297.783	396.836	569.154	262.338	101.041	158.23	581.699
ATP5MC2	703.998	531.797	255.055	878.169	573.586	538.396	814.739	752.208	361.913	688.683	720.72	734.178	527.095	280.874	1009.05	1065.81	923.734	659.477	159.91	679.159	396.252	213.815	90.0596	142.756	570.893
RPS13	678.968	303.966	172.073	965.938	175.25	697.568	925.596	498.546	354.135	474.467	976.34	337.173	992.759	311.952	903.319	844.889	962.383	857.574	182.636	379.055	335.297	137.539	54.6899	94.9751	525.712
RPL38	642.331	260.352	199.157	880.686	172.429	769.775	818.747	501.919	293.638	954.353	716.989	327.358	530.475	239.142	940.168	986.347	698.953	771.655	506.619	449.606	423.63	194.647	80.9867	140.302	520.844
RPS21	470.722	229.678	212.104	832.684	143.187	606.276	1110.15	498.994	199.642	765.056	857.292	261.968	838.884	265.098	921.945	785.949	844.451	849.68	425.397	416.808	394.623	180.279	68.2583	105.246	511.849
RPL22	556.296	352.255	250.474	871.218	178.466	664.674	757.781	481.539	261.082	487.859	1262.08	364.695	774.736	457.487	870.252	804.567	674.365	627.762	190.234	450.38	224.949	97.5442	35.9438	65.9388	490.107
RPL14	506.696	369.898	171.155	904.481	190.526	318.057	590.865	419.711	462.122	516.13	1080.88	184.257	700.115	377.289	862.472	763.124	818.776	916.528	126.547	356.265	435.985	206.666	62.9476	117.726	477.468
BANF1	728.26	298.257	227.459	636.52	307.28	263.127	444.812	474.981	380.489	804.585	587.503	813.337	155.022	371.256	820.186	415.778	329.75	741.95	439.818	598.884	197.61	81.9366	41.1505	54.1392	425.587
OAZ1	807.815	527.269	474.167	453.514	230.403	254.837	626.867	339.279	383.549	774.232	509.586	710.573	257.79	295.322	632.881	359.462	379.909	733.07	277.388	469.204	273.594	175.055	115.621	140.994	425.099
LOC112584441	548.323	261.97	174.734	716.181	121.345	645.141	301.403	492.641	244.059	623.168	854.064	347.191	595.473	388.331	683.34	405.186	828.529	678.606	294.295	410.314	133.503	68.473	24.6901	39.6876	411.694
CD81	1128.3	470.431	254.897	693.104	161.701	251.436	382.631	298.431	434.809	652.47	524.29	242.971	186.486	306.015	609.396	399.636	445.976	563.077	177.689	581.853	480.879	254.84	167.496	207.142	411.498
LOC123328592	412.112	277.785	118.56	789.702	110.226	701.093	458.665	411.951	271.435	611.198	444.486	204.697	635.184	291.949	642.898	569.805	763.553	665.447	312.28	310.446	255.283	124.749	59.441	73.9991	396.539
HNRNPA2B1	394.778	468.269	244.865	419.195	134.053	481.812	625.576	403.259	291.035	621.96	807.743	388.847	408.322	378.961	614.485	273.709	253.609	758.108	477.373	334.449	96.0618	47.6529	34.428	42.347	375.037
LOC102414937	484.574	208.903	144.446	598.487	149.064	483.796	450.126	413.884	205.562	490.393	757.334	408.858	455.889	346	690.286	395.96	665.622	615.695	225.183	381.312	126.784	70.7532	24.2684	41.3812	368.107
PPIB	548.813	166.252	135.713	590.736	75.5102	268.778	757.028	292.256	490.392	553.871	563.655	97.1831	430.791	313.715	595.622	312.957	540.758	842.445	306.227	343.32	273.281	138.326	73.6072	94.2628	366.896
LOC102406763	570.539	699.672	612.055	500.013	134.976	290.734	288.197	878.225	354.135	603.094	312.485	103.336	92.8104	434.706	481.581	487.586	504.007	477.567	134.43	272.986	202.035	111.32	86.0631	94.4671	363.626
YWHAE	502.887	697.434	692.592	296.555	209.906	397.479	231.029	337.083	229.923	375.695	507.233	671.761	231.223	360.394	348.858	175.557	251.446	417.713	522.781	365.575	164.666	77.5934	47.4957	58.0193	340.454
ATP5MJ	296.346	290.255	275.796	438.166	534.782	233.804	385.463	608.483	212.576	467.926	238.412	527.357	82.2073	228.38	491.805	483.057	399.327	373.391	926.333	408.89	134.318	59.4941	16.3677	48.2005	340.047
LDHB	769.351	464.634	546.848	303.144	744.658	140.879	359.11	754.839	245.745	256.804	369.07	143.286	459.022	209.277	391.196	244.37	248.89	307.947	113.18	464.295	204.331	126.353	85.4856	106.032	335.781
PRDX1	290.048	134.372	116.439	386.96	150.12	326.495	761.665	818.186	93.4435	487.966	440.906	446.679	202.45	292.017	585.796	429.35	361.067	542.58	441.636	334.507	174.674	76.214	50.1506	80.3651	334.337
HSP90AB1	406.434	366.958	372.065	393.456	99.6915	174.49	527.014	212.658	188.464	563.974	571.215	271.351	995.988	248.018	495.032	313.225	315.135	435.019	385.536	300.335	179.878	67.1326	34.413	53.4501	332.122
RPL24	379.689	203.429	124.112	521.533	133.043	291.684	627.612	266.674	235.525	296.671	588.2	337.226	599.808	206.762	562.125	702.889	464.937	419.115	222.532	321.912	147.078	64.5479	27.3006	43.2582	324.486
LOC102391842	302.207	136.54	78.3466	544.408	81.1564	446.8	552.751	244.009	143.945	398.59	651.47	122.36	584.972	148.124	507.584	447.457	499.72	380.263	74.9691	282.284	494.645	254.055	75.84	133.243	316.073
ATP5MG	309.054	220.763	263.033	399.053	444.073	150.859	572.456	540.172	241.948	424.593	337.522	464.393	202.12	184.872	497.973	536.825	339.118	462.853	311.914	369.471	108.988	50.256	26.9506	39.3732	312.443
TMBIM6	733.077	166.419	156.135	319.119	67.0918	179.988	480.037	466.205	761.317	534.44	559.674	353.087	133.205	220.947	353.131	221.438	291.608	375.383	157.948	337.388	235.544	142.779	99.1226	121.393	311.103
LOC102407546	304.807	262.143	279.219	346.213	595.699	181.696	547.352	545.414	221.419	286.828	179.588	512.683	194.14	158.675	384.869	641.26	280.182	248.117	335.837	355.762	164.928	73.0824	38.8904	53.9771	299.699
LOC102415522	299.592	99.9866	75.0435	394.832	158.389	161.995	258.903	135.722	280.326	238.888	504.69	467.424	213.306	220.086	626.23	582.228	351.789	417.078	106.909	422.083	569.65	268.434	121.257	203.175	299.084
LOC102412448	290.86	71.721	72.9105	323.688	101.822	146.23	445.819	208.292	283.127	293.309	405.206	685.855	321.027	144.628	423.233	326.996	299.496	464.229	82.4096	450.558	671.715	296.848	117.883	241.452	298.721
ATP5PO	322.726	292.671	270.7	345.858	688.933	168.089	384.952	427.279	219.884	279.605	258.648	515.853	183.043	179.954	394.538	447.948	267.073	329.067	383.225	418.406	95.2808	43.4737	27.5521	32.3135	290.711
ATP5F1E	227.97	263.703	247.309	284.967	514.513	208.519	441.281	484.728	306.002	248.426	210.968	489.004	150.325	308.464	321.401	377.558	208.999	299.94	776.847	389.846	76.9837	41.3964	23.8504	30.0972	288.879
LOC123465223	329.811	134.048	75.0417	558.335	83.0013	451.486	387.016	249.586	176.468	269.449	571.598	132.731	443.148	153.144	520.875	384.682	490.192	436.75	66.1156	239.385	344.879	182.954	63.4022	113.34	285.727
BTF3	520.856	143.829	97.3354	415.999	129.094	134.304	319.237	268.719	182.316	375.683	594.622	382.256	309.976	145.854	554.034	549.275	472.043	408.412	211.993	324.735	108.733	52.9887	27.2634	36.5698	281.922
LOC123465249	299.53	94.1478	55.1034	402.612	98.2962	95.7293	449.651	226.943	184.082	289.069	634.564	143.511	472.312	107.981	472.824	390.552	480.537	450.211	141.514	277.277	468.097	257.099	106.549	141.482	280.82
RNASEK	491.951	451.161	394.587	285.512	117.978	244.22	147.542	416.858	350.226	566.173	288.76	251.651	42.059	326.386	236.645	125.29	317.99	273.288	242.411	274.459	294.822	179.008	143.943	175.116	276.585
EIF5A	310.991	198.726	201.853	258.351	121.018	101.221	359.625	229.597	242.318	259.296	301.472	570.378	116.727	174.304	418.042	331.149	344.606	433.883	788.522	204.359	311.22	134.478	93.5484	119.581	276.053
OST4	426.542	179.803	188.943	529.618	181.78	217.749	246.786	418.402	211.094	495.948	291.623	324.845	181.61	158.43	548.905	336.185	344.4	380.64	211.57	340.329	185.096	89.4375	59.595	63.6175	275.539
EIF4A2	499.428	415.767	361.829	332.606	132.408	181.852	263.455	219.652	173.688	314.174	645.984	580.241	362.796	350.646	373.836	268.63	164.336	279.732	170.582	317.575	73.7457	41.4273	19.7924	26.1303	273.763
ATP5F1D	379.371	325.781	312.239	344.965	391.791	149.775	394.367	475.452	224.876	249.08	212.812	574.627	72.3019	142.167	383.652	396.435	275.617	222.4	205.253	419.986	171.191	77.1587	45.8476	57.1742	271.013
LOC102411142	206.282	327.85	326.366	333.902	417.389	189.178	382.881	448.552	210.097	277.218	210.292	588.408	136.548	205.539	403.197	563.709	255.737	331.094	35.7606	415.217	81.9614	39.2657	26.9164	37.3593	268.78
LOC102409002	573.32	119.046	118.441	331.414	180.185	140.283	132.517	299.89	264.018	522.131	377.876	315.169	337.762	184.661	408.531	351.598	603.119	253.011	147.291	397.806	162.902	89.8919	39.0605	47.522	266.56
EIF4G2	366.413	222.785	217.436	328.555	88.2704	184.296	330.23	206.386	168.175	403.304	409.204	510.85	321.525	272.884	466.322	317.334	250.301	392.039	414.032	274.922	79.9302	50.3631	54.8111	50.7914	265.882
ENO1	376.847	406.361	338.63	237.267	49.9614	203.156	503.062	469.336	214.214	245.031	294.778	169.415	131.758	254.07	444.87	290.977	402.505	349.849	381.642	260.672	172.905	79.4731	37.2668	38.9105	264.707
TLE5	572.023	399.68	494.26	313.804	221.249	158.658	155.992	295.434	71.4958	414.401	342.436	222.157	92.5269	294.846	381.599	249.767	274.677	403.12	183.242	322.235	133.478	69.0403	35.9176	58.5823	256.693
EEF1D	292.806	74.9205	45.9921	494.89	122.947	193.201	357.579	273.862	152.413	257.774	541.836	232.594	356.601	91.5748	419.803	407.779	340.263	339.052	288.071	274.2	298.871	144.877	62.1863	94.6323	256.614
LOC102414277	297.263	102.925	27.3056	210.037	71.3394	303.768	345.481	210.719	169.14	436.525	384.096	113.381	162.346	148.803	392.318	268.411	379.201	459.464	238.072	263.221	587.003	299.636	118.137	160.281	256.203
LOC102393710	383.974	245.082	173.785	335.021	158.229	140.759	188.595	253.647	223.89	321.931	457.131	728.429	176.454	229.634	324.348	224.66	264.529	359.67	344.102	359.013	85.0075	47.5639	25.4248	31.7208	253.442
PCBP2	472.081	258.603	135.863	288.651	90.3321	133.122	293.697	294.632	213.477	334.069	511.464	326.69	224.49	207.394	336.807	234.815	296.394	387.406	476.027	287.793	119.58	63.3349	32.6096	39.5614	252.454
LOC102395812	333.7	334.639	252.103	274.062	142.903	496.502	248.559	266.868	173.461	278.776	304.952	325.244	176.145	210.909	266.503	219.608	235.686	231.033	675.989	280.183	128.468	66.85	37.4516	53.1669	250.573
SRRM2	374.175	181.105	97.2424	437.045	131.135	135.693	250.173	263.511	148.776	543.488	477.268	175.804	251.389	235.542	370.236	243.562	252.471	441.023	188.554	272.502	233.988	99.9714	58.2864	79.2627	247.592
UBL5	313.238	255.067	299.748	309.253	154.152	288.964	279.077	367.135	242.551	415.148	314.948	263.032	150.563	283.537	302.032	197.078	265.888	344.702	249.462	268.592	171.214	71.0463	36.396	55.0454	245.745
LOC102413847	189.359	240.134	294.089	249.161	464.216	155.302	529.043	447.653	168.688	241.197	232.249	404.594	152.624	141.873	284.054	434.92	221.72	229.633	141.136	352.378	157.615	73.1249	38.666	53.2545	245.695
ATP5IF1	260.546	237.897	295.035	286.094	479.386	152.512	290.295	399.024	173.723	242.308	204.244	524.866	102.303	127.282	277.611	288.037	187.951	213.752	510.371	398.837	74.2534	31.1495	16.7486	22.6435	241.536
SLC25A3	245.896	208.544	233.63	244.437	471	96.4809	429.93	385.336	139.155	153.508	224.888	491.91	256.474	173.241	350.571	463.061	270.404	211.767	105.397	392.437	89.0709	51.5885	26.0245	33.5142	239.511
MICOS10	413.92	205.833	187.497	331.99	247.239	189.078	264.737	341.768	130.244	315.674	193.549	279.52	104.767	160.354	432.29	373.469	233.48	264.267	323.346	336.831	119.085	48.4946	27.932	40.6673	231.918
ATP6V0C	279.414	468.809	576.253	198.084	95.6657	200.152	139.507	376.915	137.72	413.818	192.212	134.444	31.5924	237.683	191.806	194.226	278.481	301.234	322.333	154.656	282.579	122.392	75.6523	93.8795	229.146
ATP5MF	164.919	253.792	278.441	232.709	542.005	188.007	239.962	452.756	169.75	186.973	133.732	474.763	96.0413	139.529	288.367	304.663	192.401	205.789	338.998	331.628	139.847	55.8077	33.3049	48.185	228.849
VDAC2	325.402	218.159	216.846	292.267	324.665	127.887	278.051	279.23	103.724	198.156	243.865	361.751	162.068	114.496	401.486	412.638	206.618	192.793	523.398	304.651	78.9852	39.3528	21.8641	31.3886	227.489
LOC123329348	143.453	249.559	295.268	229.151	443.342	154.676	355.267	485.377	182.128	145.447	179.302	316.181	260.581	168.29	287.877	387.872	174.915	145.068	348.321	307.709	71.8416	28.3446	16.1707	27.3003	225.143
ARF1	316.706	197.479	231.162	248.306	94.8561	127.68	324.803	274.533	152.689	354.102	365.613	171.759	179.072	251.699	291.753	212.246	223.715	326.568	344.923	171.887	205.672	101.891	62.9975	73.3769	221.062
ATP5PF	244.915	242.539	262.525	220.267	361.732	159.131	267.069	324.928	188.183	170.033	177.248	445.908	132.922	172.76	283.984	318.049	159.309	203.678	338.848	313.992	78.9441	36.0713	26.9332	35.0366	215.209
SKP1	279.763	428.325	456.617	255.458	93.8898	284.014	190.416	208.087	150.66	225.372	357.848	304.749	177.643	252.42	240.058	163.847	149.41	211.626	333.579	259.823	49.6837	25.0734	13.6836	18.0666	213.755
FKBP1A	479.015	135.063	290.636	292.458	100.747	60.7162	171.395	291.731	141.54	344.133	279.868	159.401	104.991	112.501	432.686	262.86	319.342	315.096	236.443	202.693	186.276	66.6095	45.0212	58.0582	212.053
KARS1	241.346	97.871	78.0002	384.532	94.1493	47.2208	533.948	187.697	134.84	239.497	411.363	227.388	330.142	168.262	342.564	264.603	232.568	306.214	217.431	266.928	124.803	65.5836	22.5048	29.9103	210.39
DDX39B	271.317	251.36	113.525	369.618	86.4725	207.713	244.56	214.365	113.855	417.408	474.969	109.076	176.426	223.502	361.952	176.28	176.536	455.475	103.825	175.758	152.841	58.9471	27.6321	37.9864	208.392
SRSF2	317.118	186.009	101.502	287.116	59.6021	158.374	198.422	205.499	238.751	397.285	407.629	112.818	182.185	191.417	323.824	145.628	269.495	484.152	235.056	174.584	124.639	57.7813	29.5368	27.2232	204.819
LENG8	290.306	311.412	116.241	326.224	95.5152	357.54	127.824	244.75	79.323	406.23	508.925	69.0608	71.1448	200.516	239.394	107.508	196.366	350.408	211.108	244.186	203.49	74.1453	28.0602	42.7142	204.266
DDX17	271.368	285.961	125.66	230.743	73.1621	205.64	189.43	224.86	131.776	294.265	547.335	106.518	331.153	326.457	281.294	148.381	158.502	402.251	196.463	169.59	80.4578	38.4398	25.0065	24.8354	202.898
ATP5PD	202.524	297.196	242.497	239.069	376.611	129.3	327.259	342.764	191.646	165.881	204.548	410.011	91.2199	124.378	270.871	320.524	180.652	172.538	154.573	314.849	47.1122	21.6552	11.9079	16.0987	202.32
PFDN5	305.948	161.295	107.139	322.088	115.629	306.686	224.297	252.33	107.771	282.773	367.833	136.313	249.918	187.021	291.827	192.196	234.076	203.346	436.66	224.402	72.6579	30.5504	10.6883	16.7185	201.673
ST13	437.039	143.878	98.4667	300.528	64.2968	158.619	203.603	252.662	208.17	253.403	367.153	302.488	210.796	171.274	318.867	182.441	193.597	260.93	181.831	304.534	83.8408	42.0462	22.5224	29.2277	199.676
ARHGDIA	373.247	147.215	179.177	249.903	55.5455	145.235	271.255	189.311	120.097	515.495	257.89	101.909	73.5534	147.804	335.727	120.678	223.252	454.293	104.077	191	210.016	96.2954	61.8125	75.6739	195.853
LOC102407612	338.632	247.609	111.812	251.831	135.559	220.151	172.597	235.707	109.917	183.496	601.174	80.4027	165.842	197.243	206.371	95.8267	341.8	313.514	218.659	207.996	130.629	61.0296	24.2909	25.1676	194.886
SSR2	257.806	89.34	72.2426	303.244	49.4423	132.441	371.551	174.508	186.371	333.806	356.013	84.7547	140.56	188.161	307.7	215.743	266.504	351.141	124.249	192.986	208.639	107.511	63.3436	82.6649	194.197
HMGB1	256.468	180.117	155.436	268.499	74.123	212.804	313.803	168.946	118.098	259.727	392.409	171.853	206.001	155.103	478.499	151.805	202.896	393.197	175.14	154.392	85.1508	40.2674	18.6736	26.5773	194.166
PCBP1	349.453	132.685	106.806	224.113	70.3001	105.355	268.667	190.622	162.973	303.502	260.88	552.67	62.1391	133.183	315.443	219.077	169.862	361.383	146.456	212.861	131.067	75.1996	43.9901	46.9053	193.566
SUMO2	257.089	254.619	199.496	291.641	59.8178	133.993	184.28	224.18	98.6458	256.687	329.736	138.592	178.838	195.841	372.229	183.667	223.148	320.671	464.883	157.727	50.1341	26.6948	13.9714	17.1769	193.073
PRDX2	150.693	270.402	359.091	215.25	246.167	89.788	284.068	385.461	12.9292	240.396	222.679	200.19	202.632	291.362	301.987	255.562	178.397	175.5	115.846	230.763	90.8864	42.4006	16.1554	24.9823	191.816
RPL36AL	210.247	109.105	115.26	230.377	52.7983	131.735	446.996	185.619	192.983	263.165	336.389	77.842	276.788	226.532	289.054	287.575	277.016	309.034	159.92	121.227	135.196	68.1585	36.6573	47.355	191.126
MTCH1	361.739	271.931	311.584	259.835	97.3972	196.285	143.653	289.823	77.415	256.878	272.798	137.499	191.362	215.456	192.518	153.51	190.076	179.048	139.813	243.673	142.345	90.7144	64.0314	64.1001	189.312
AP2M1	281.952	358.162	466.333	290.037	75.9923	162.251	208.151	188.548	118.443	301.89	250.369	134.349	109.862	184.108	230.333	150.523	180.861	216.661	158.077	197.802	129.985	62.576	31.0354	42.7304	188.793
ATP5F1C	208.876	158.663	150.744	193.717	443.302	66.1821	300.055	309.818	173.347	167.543	154.997	387.865	107.018	103.817	223.177	295.666	159.267	170.671	293.906	272.743	62.8453	29.5566	18.3981	24.3086	186.52
FKBP8	247.889	380.593	408.693	261.376	69.5985	203.923	152.223	204.003	98.3548	235.065	207.544	178.216	86.1467	147.455	275.301	138.43	174.445	266.843	314.374	202.69	109.617	53.8943	24.2937	34.8653	186.493
MIF	185.062	251.509	268.602	207.322	66.4748	65.5763	148.449	451.898	220.314	263.098	254.362	90.7859	40.1992	211.679	351.983	140.879	308.779	332.878	201.974	180.315	86.0016	47.6212	28.0509	34.4046	184.926
FIS1	346.547	224.958	289.005	223.83	143.918	490.772	149.308	238.832	117.426	216.865	160.277	399.916	62.5144	170.825	134.468	86.9038	205.132	149.043	127.9	271.776	103.549	54.0077	29.8603	39.7905	184.893
GDI2	344.299	167.761	215.638	223.471	49.887	136.808	254.769	172.368	171.682	243.592	312.066	178.703	161.684	140.787	309.03	205.748	213.33	302.957	198.795	149.466	101.276	49.9046	29.3788	35.1893	182.025
RAC1	397.028	201.063	189.98	285.477	48.4779	167.688	226.929	154.496	122.822	379.309	313.29	110.617	86.7623	108.582	265.053	202.677	300.29	281.866	115.688	181.97	112.466	52.7825	28.1692	32.9222	181.933
GNB1	373.14	268.244	327.315	221.541	50.042	157.898	225.208	171.02	79.8335	392.17	241.405	76.8088	104.874	176.899	262.929	126.078	159.836	285.879	145.016	159.022	117.558	62.0329	37.1428	43.2349	177.714
EIF3F	306.522	100.486	112.651	294.806	69.1252	105.17	204.48	156.347	101.327	243.113	276.352	153.233	138.232	100.198	388.391	297.294	315.039	286.268	108.881	195.755	141.519	75.9726	29.7627	41.6524	176.774
LOC123465756	184.394	82.248	60.9808	272.93	71.4089	84.1822	201.196	148.734	152.036	203.55	329.882	157.871	152.823	119.053	347.029	264.109	267.508	402.431	192.322	183.304	160.385	67.2148	30.0551	44.3679	174.167
LOC102393147	135.987	216.748	207.439	222.421	226.554	164.746	393.43	254.631	104.016	123.441	154.613	173.891	168.747	111.152	214.267	457.478	199.825	149.13	150.653	208.664	39.9444	18.9661	7.43798	16.3229	171.688
HNRNPK	259.926	175.618	130.906	203.108	52.2842	126.966	279.454	168.123	113.585	240.962	381.733	133.646	249.229	196.559	267.465	160.85	169.168	306.498	232.229	137.626	58.4536	30.827	20.3507	23.0483	171.609
LOC123465995	162.336	83.5394	62.2833	203.66	84.0681	78.844	76.3098	99.0302	169.726	170.477	287.819	189.932	41.8755	178.072	363.353	210.595	206.111	405.748	110.873	232.245	362.041	152.663	60.0359	101.877	170.563
ATP5MK	151.354	234.276	242.263	202.483	347.045	118.287	164.303	339.362	191.216	166.935	113.794	309.238	78.2976	153.505	231.452	217.975	133.692	142.55	114.33	304.44	46.571	17.4105	18.3569	20.8935	169.168
CHCHD2	196.41	121.779	122.166	209.888	138.553	62.6642	352.835	242.345	142.942	197.228	184.638	317.478	101.904	122.838	298.265	301.519	155.12	227.77	133.515	194.918	91.3875	52.2898	42.3753	47.4011	169.093
SRSF6	238.061	152.171	72.3089	193.064	48.7321	153.251	148.782	252.086	196.737	241.849	453.226	63.9909	198.693	276.909	214.697	109.118	127.288	357.446	194.828	147.893	103.602	45.0494	28.3196	38.8885	169.041
TMEM59	322.422	153.274	105.799	185.02	58.9125	158.828	170.933	246.954	265.486	306.01	501.417	82.0044	143.534	206.224	130.486	96.5883	174.507	143.355	196.896	160.946	76.7814	52.7892	32.4195	37.0106	167.025
HNRNPD	212.951	157.643	103.993	240.616	56.101	126.68	210.963	179.978	107.817	194.633	371.323	116.649	126.616	153.931	330.942	111.361	184.038	413.985	257.703	129.354	96.0002	42.0145	24.4065	30.2092	165.829
RTRAF	341.515	105.568	98.2157	227.779	86.1502	76.5504	164.803	123.39	163.355	113.07	255.942	220.076	197.211	129.128	289.196	232.737	210.033	152.527	404.284	238.063	70.396	36.4748	17.1528	25.3699	165.791
PRDX5	365.53	191.386	134.876	168.114	102.718	75.5618	177.334	249.732	352.004	175.312	147.38	163.804	80.9153	153.587	148.297	197.997	179.667	161.954	315.632	182.684	81.4684	55.0896	41.4229	50.0576	164.689
EIF4H	277.458	202.792	169.488	194.988	60.9316	122.536	187.772	173.016	95.9026	219.29	243.751	239.547	147.756	123.696	252.991	183.065	177.642	276.62	180.312	185.188	100.509	56.1783	32.2441	37.4993	164.216
ARF4	323.206	153.977	146.496	188.482	35.9371	86.1993	197.435	177.213	168.123	230.492	246.843	84.2548	192.006	192.89	229.983	122.794	181.361	227.679	192.27	170.041	137.241	89.2607	59.6831	75.1899	162.877
HNRNPDL	263.772	198.324	130.849	210.263	54.2235	203.549	113.565	145.14	90.3471	215.053	376.317	151.357	269.842	180.441	226.895	115.442	190.602	285.358	131.538	169.805	71.7511	25.9868	16.4723	18.9687	160.661
EIF3G	221.31	63.1951	59.5964	239.162	79.1579	102.004	202.549	159.533	103.429	222.805	248.835	164.543	189.874	78.9979	243.576	196.185	233.852	253.817	339.301	174.377	139.331	60.6578	32.6957	46.6747	160.644
LOC102406576	181.516	167.494	145.289	224.854	122.634	149.567	263.286	320.236	270.518	190.597	203.64	186.096	229.107	135.156	230.18	256.852	104.691	166.829	65.2586	143.638	40.8614	19.7522	8.7293	15.2669	160.085
TALDO1	461.279	128.555	89.1208	202.755	36.1723	64.0919	286.235	187.473	115.651	253.556	207.727	65.1044	87.4691	74.053	183.662	231.258	219.244	262.094	90.5906	159.35	214.574	89.9028	62.6508	62.9305	159.812
NDUFB8	219.762	209.41	193.623	171.387	261.274	123.249	199.209	194.178	79.0671	176.059	145.181	325.836	100.272	99.9277	192.989	225.715	125.791	150.653	254.284	234.227	70.0524	34.9783	21.9839	25.0186	159.755
LOC102394779	207.204	89.9056	59.7234	279.91	40.247	166.082	157.217	122.064	101.882	173.888	388.267	96.0732	159.215	96.5418	320.462	205.561	305.025	278.444	62.1839	171.385	178.997	86.0701	32.0429	55.4104	159.742
PARK7	162.967	254.455	216.257	181.395	99.4374	192.213	150.041	271.436	152.198	163.892	170.612	369.42	80.4995	178.87	176.703	123.266	127.623	199.774	153.523	218.093	72.0129	33.7945	21.221	26.2205	158.163
HNRNPL	250.919	165.949	100.567	204.254	57.5664	106.651	204.624	161.283	117.445	238.366	302.049	137.332	130.528	140.473	260.044	134.157	176.779	310.234	211.978	145.617	109.246	54.3077	29.2813	38.4424	157.837
NDUFS8	134.628	153.639	148.026	189.76	315.59	104.606	119.636	302.622	148.157	144.236	118.405	318.426	56.772	115.961	211.624	218.671	140.889	156.286	204.319	254.232	110.007	51.2243	30.6338	33.3535	157.571
EIF3K	234.382	115.758	101.783	214.866	61.3996	125.108	290.669	158.593	86.7704	237.223	255.319	119.227	135.896	104.366	243.482	249.032	235.278	240.578	199.021	124.907	119.278	55.3233	22.1067	33.679	156.835
NDUFS5	169.045	152.213	154.139	236.181	169.311	132.182	254.254	246.823	135.076	167.581	173.214	208.124	142.229	138	204.472	221.374	200.243	160.572	114.815	178.607	90.0573	37.7378	16.5376	27.2642	155.419
CCNI	290.213	284.951	189.488	201.229	54.8846	332.117	105.912	131.332	78.7819	130.736	337.479	148.203	152.626	109.769	316.397	192.19	90.8542	173.395	104.744	136.168	76.1838	37.6878	16.897	23.6197	154.827
EDF1	174.389	181.539	157.134	172.605	85.6512	190.784	209.224	188.366	158.02	191.738	148.945	203.377	68.401	158.082	178.327	121.389	144.429	195.812	338.387	152.397	120.093	57.7411	37.661	49.0915	153.483
ETFB	359.43	118.206	91.6511	209.376	176.444	104.689	145.441	253.426	269.445	195.929	156.921	134.954	45.6464	113.576	157.059	305.878	207.577	158.796	109.082	180.632	95.1062	33.9865	19.8163	30.7555	153.076
MAT2A	256.003	289.228	126.133	148.792	39.7696	160.551	118.938	184.936	221.482	240.063	338.771	70.8377	154.296	164.939	142.334	134.439	200.284	169.189	157.257	120.95	95.2042	45.4071	35.386	28.34	151.814
SQSTM1	291.836	118.253	83.082	159.271	59.295	145.821	132.821	223.035	184.303	224.469	179.03	476.931	95.1149	103.036	162.234	142.915	163.091	174.07	156.546	199.671	86.9483	37.3353	15.2513	24.6978	151.627
TSPAN3	124.053	144.324	185.702	171.319	49.9704	62.3189	248.279	132.833	204.666	103.109	280.97	238.501	129.949	221.595	233.95	64.6565	97.9056	117.103	267.913	295.394	71.2783	66.082	46.3639	50.0154	150.344
CLTA	241.7	119.135	102.939	199.857	32.7785	105.578	237.155	263.689	108.183	222.732	274.616	69.2094	127.083	138.028	209.726	161.415	169.079	237.541	89.2614	123.014	190.695	73.8911	40.278	65.8654	150.144
SNRNP70	192.725	211.858	86.6174	292.167	53.7207	198.811	141.364	228.159	118.232	227.39	340.312	68.4403	89.6289	139.59	192.648	102.505	169.092	205.245	114.346	147.695	145.786	53.3268	27.3898	42.9047	149.581
TECR	225.202	154.518	130.24	131.465	54.918	102.019	101.253	208.28	191.79	111.712	124.628	261.944	33.1866	101.305	82.4945	101.807	330.676	108.092	388.873	168.512	250.466	86.6861	55.6755	58.5608	148.513
ISCU	310.15	173.415	180.987	194.339	200.057	115.76	98.5523	218.186	112.858	160.92	142.878	393.439	65.2669	112.557	178.302	180.24	99.8176	91.9975	196.246	217.779	50.538	28.5618	17.7904	23.4181	148.502
ATP6V1G1	171.238	91.7804	73.8355	145.342	64.7011	162.221	144.506	164.699	101.184	265.326	235.399	179.598	116.074	203.15	157.652	160.006	167.282	271.639	298.226	151.691	96.6141	57.5688	36.8103	44.7117	148.386
ATP5PB	158.856	146.121	148.313	144.203	246.03	68.3989	277.219	264.437	124.937	121.984	158.163	287.133	117.386	99.3291	173.672	237.849	142.499	164.31	136.044	210.469	56.0892	29.679	19.5116	24.4291	148.211
CSNK2B	211.477	134.081	115.416	190.824	69.6942	114.151	124.907	182.549	101.82	224.169	169.218	124.856	89.5483	105.58	189.722	140.53	212.135	190.432	482.394	144.786	116.855	54.7151	31.4983	34.2455	148.15
DYNLRB1	298.412	227.545	284.501	196.791	76.3424	249.026	92.6156	238.955	73.9107	250.867	160.277	110.216	61.7707	142.651	185.55	107.715	219.714	181.383	84.2063	166.668	72.7801	32.754	12.2187	18.6093	147.728
DCTN2	280.905	173.866	120.587	196.297	75.8154	121.082	149.873	143.1	92.9346	207.042	239.73	155.236	142.753	106.958	227.62	210.2	184.773	189.908	191.823	159.038	70.7759	32.1664	14.3213	19.9623	146.115
RALY	275.408	120.564	82.925	207.369	81.5438	96.8555	184.512	128.435	62.0964	220.751	238.041	138.387	93.4934	121.694	219.411	126.196	130.949	256.291	301.771	171.813	134.67	55.6124	23.3924	32.9558	146.047
OCIAD1	183.868	307.067	434.733	172.609	82.475	152.943	98.7726	147.641	114.864	153.299	226.34	149.384	158.596	170.504	170.845	133.602	103.709	154.304	106.478	154.522	54.6	26.2603	18.8096	23.5987	145.826
PGAM1	364.611	240.979	321.597	159.236	49.3484	95.647	231.778	165.059	88.8591	149.672	173.353	37.7493	149.071	134.313	232.741	216.407	201.036	161.713	68.126	100.845	66.4495	35.0407	25.8487	29.4798	145.79
NUDC	196.469	207.731	330.34	180.788	67.0537	310.806	136.598	181.524	79.1452	215.506	166.937	95.5729	68.3112	138.762	205.927	131.022	125.215	188.847	197.943	104.574	83.313	33.8098	14.9076	22.0438	145.131
SEC61B	181.831	69.6272	47.6535	199.191	20.9536	82.1966	287.659	121.304	234.567	175.233	237.008	35.8476	136.563	219.181	225.801	179.666	199.833	275.178	132.391	96.4681	127.635	77.7577	55.1366	63.3154	145.083
SRSF5	190.377	203.017	117.395	166.846	60.2223	182.909	94.1231	175.292	122.256	194.627	370.794	55.5964	137.578	200.245	160.34	94.9048	207.301	247.435	254.618	119.234	55.997	27.2792	11.3139	14.3089	144.334
NDUFA13	126.407	194.815	130.093	167.773	312.471	127.826	206.696	250.851	118.078	154.755	103.956	276.713	45.7757	91.5281	162.568	197.741	114.001	144.214	125.795	193.469	86.4564	41.5192	24.3875	37.3333	143.134
LOC102410394	196.302	117.457	142.862	150.911	94.5604	121.715	188.951	200.186	120.843	224.533	179.526	183.713	96.3181	94.6536	191.149	194.017	172.424	217.036	244.408	150.47	69.6615	29.8288	17.5959	24.8412	142.665
MAF1	240.614	110.591	69.4873	206.571	154.541	63.4396	145.124	162.858	87.0935	192.4	167.856	362.088	71.8413	72.2102	297.839	231.883	98.0526	192.262	124.662	209.291	85.5251	36.7655	15.6052	20.6905	142.47
LOC102411780	145.509	64.265	44.3777	279.466	42.368	92.8751	160.208	106.608	73.2479	163.519	296.026	95.5268	244.575	74.9972	297.814	218.971	262.893	238.767	59.1029	147.894	147.954	82.8373	29.5769	44.9551	142.264
NUCB1	322.491	61.7973	62.8924	212.341	38.6289	41.6317	181.021	203.315	108.409	240.93	183.255	71.542	119.556	118.313	156.171	95.4171	181.515	183.14	124.476	212.015	191.421	133.549	88.7009	79.7772	142.179
NCL	190.041	122.82	100.598	147.76	35.5535	129.531	204.918	126.304	89.3436	191.569	330.904	115.791	175.426	129.165	286.031	148.099	148.05	295.99	207.764	116.314	47.6273	20.247	15.6016	20.8994	141.515
LOC102412192	230.493	97.8674	94.5347	138.349	56.0177	78.757	196.728	109.807	122.834	186.444	203.565	351.557	143.678	107.45	206.852	200.817	147.298	185.359	200.541	160.895	69.3341	35.7074	25.9352	31.177	140.917
RAB7A	270.436	161.454	136.06	169.44	60.1869	119.996	118.462	190.716	114.739	280.689	172.772	187.282	41.4636	123.228	209.287	91.5764	178.909	285.274	102.122	151.637	104.874	47.0259	27.4569	33.3186	140.767
LOC102404010	222.793	66.9434	86.2643	150.998	32.7277	42.692	177.898	162.106	240.393	192.194	235.57	145.709	118.431	148.452	236.169	158.451	228.115	257.666	88.935	129.322	102.144	50.0996	34.6188	55.5708	140.178
RPS27L	206.379	57.4452	37.65	222.442	73.4792	67.1437	141.213	203.217	141.191	224.412	202.166	291.959	108.096	84.1465	221.306	152.813	178.905	200.151	177.52	162.793	84.9975	46.7609	31.0145	46.672	140.161
PSMB4	196.917	129.96	124.703	153.91	83.6967	89.0966	245.02	140.315	126.326	216.118	166.34	226.565	128.492	95.7471	172.183	144.559	173.259	206.559	162.265	140.07	87.6825	35.0341	18.4768	23.0908	136.933
OS9	277.662	87.5667	54.669	172.799	37.3955	68.2034	194.9	173.308	220.745	350.814	225.244	50.2852	85.1628	99.3364	120.923	80.748	182.446	188.645	185.155	134.082	115.176	71.1832	43.8106	54.7888	136.46
PSMB1	235.978	102.488	94.2671	177.54	59.1585	88.055	177.502	169.11	158.794	231.344	163.969	154.539	109.66	110.138	175.126	124.695	166.937	187.431	225.312	137.694	85.6924	38.5081	21.9009	30.6016	134.435
PSMA7	206.971	104.666	100.876	169.208	47.1335	67.2761	249.39	155.424	149.923	200.222	157.085	237.026	104.933	110.513	250.436	142.174	151.559	250.411	74.5024	102.001	93.7647	41.9374	26.8313	30.7677	134.376
EIF3H	185.289	76.311	66.5278	189.726	54.0177	91.8526	171.913	101.661	93.0692	149.664	225.732	159.444	164.797	77.1317	303.104	252.879	182.599	219.251	180.443	118.456	73.4198	29.6532	15.6401	24.1319	133.613
PDIA6	126.127	63.1506	71.7214	141.769	36.9558	68.5395	249.909	135.283	176.751	141.568	221.216	38.8666	195.335	154.681	165.803	133.411	142.684	203.698	390.421	102.011	101.901	50.0284	42.9651	40.5747	133.14
DAD1	150.178	88.1584	66.6564	166.043	49.5015	66.2439	286.44	120.419	147.512	168.917	171.224	71.2567	124.301	163.418	145.867	107.178	117.145	180.697	357.602	106.85	130.606	72.5433	52.0358	62.86	132.235
HNRNPH3	211.845	129.31	68.0219	192.879	55.7853	166.562	157.796	189.256	88.0525	238.083	300.544	90.8496	84.6601	127.143	196.296	101.619	98.5843	225.297	231.314	110.914	52.3802	23.2107	12.1445	16.4799	132.043
PAIP2	163.078	170.959	122.34	161.669	71.8141	123.008	90.5059	138.165	88.4206	152.799	202.239	176.28	129.437	177.451	189.496	110.08	91.3186	191.634	322.302	148.245	52.7145	32.1252	23.9201	37.5183	131.98
UBE2D3	192.302	104.993	101.892	140.103	65.2535	82.1934	160.812	124.512	110.228	222.78	211.838	221.347	142.896	95.086	207.516	154.865	140.517	236.698	201.213	120.3	50.6543	27.0904	18.9337	23.1633	131.549
HINT1	158.555	123.78	192.27	188.615	123.065	93.0337	265.864	332.237	134.037	144.794	149.864	100.541	96.6887	65.923	167.249	210.113	128.048	140.708	123.304	116.968	30.9518	17.8063	10.634	14.2212	130.386
MORF4L2	174.715	128.645	152.23	149.518	44.1907	88.8249	139.167	123.168	186.203	158.888	209.154	177.158	174.586	244.578	146.189	110.774	116.573	115.998	98.3174	149.694	83.5163	43.302	27.3919	35.9715	128.281
CAPZB	193.294	106.011	89.9176	149.173	38.5774	70.3695	176.221	111.563	59.7546	208.983	125.334	163.301	100.173	85.4716	267.355	129.038	144.018	260.216	306.973	137.635	78.5255	30.3948	18.5471	20.99	127.993
EMC10	167.918	148.81	212.026	147.494	67.3794	186.307	116.179	235.868	41.1143	151.932	171.251	121.986	97.3758	141.948	153.771	114.757	135.93	115.95	180.013	144.534	93.1293	52.1484	25.5624	36.7559	127.506
LOC102402897	112.966	58.6657	39.5352	123.944	28.3839	53.9275	278.043	68.1578	66.5067	181.451	252.945	47.1256	198.647	64.8177	196.528	232.575	138.609	206.765	57.2228	82.5955	277.426	142.77	60.2856	89.0434	127.456
SPCS1	125.348	109.083	111.964	112.727	57.9413	73.691	129.079	115.682	130.647	164.916	134.125	143.978	22.7145	161.417	113.054	79.1599	146.023	165.394	446.13	121.675	116.84	90.1699	95.5068	87.5444	127.284
SAP18	159.2	115.879	95.0212	150.699	87.2185	113.692	110.23	147.473	76.883	162.473	135.415	195.55	71.1412	112.841	193.361	120.063	114.568	199.917	355.949	135.235	79.4972	42.8712	30.4981	36.7937	126.769
RABAC1	272.285	80.4716	65.1357	172.23	96.8301	78.2523	105.431	147.872	60.6791	176.868	120.942	151.123	82.2085	103.419	143.542	180.056	229.865	75.694	81.5098	167.285	172.659	112.075	67.4495	83.0307	126.121
SNRPD2	146.976	94.2635	94.2037	180.933	50.3688	99.19	173.812	122.389	64.7814	181.649	156.405	83.1691	120.665	83.4985	201.95	135.881	153.462	229.254	363.513	104.463	100.806	39.5262	17.5609	25.885	126.025
CDC42	210.116	101.753	156.426	135.758	42.6113	84.2135	235.52	102.659	84.7846	198.179	203.739	89.896	161.239	102.411	206.708	137.506	128.567	259.803	97.8181	104.634	80.0958	38.4324	23.9967	31.0067	125.745
ELOB	113.642	123.27	108.825	137.445	94.2728	100.529	214.038	171.373	109.588	163.797	135.278	126.829	111.258	105.331	146.024	150.944	115.56	158.909	299.217	95.7093	125.48	47.7509	24.4962	31.1144	125.445
ERP29	256.974	80.7475	89.7032	157.868	42.8096	87.849	221.81	194.13	255.539	166.617	161.269	55.4627	107.159	134.703	137.936	85.8516	120.751	153.165	119.25	126.112	95.2083	56.8794	34.3863	45.0966	124.47
ACTN4	362.75	63.8401	120.966	138.752	31.0578	86.441	113.454	185.671	68.6689	251.546	198.703	44.7755	143.846	96.4678	153.144	83.0945	190.625	170.134	42.1779	114.6	171.857	82.1286	34.41	37.3618	124.436
SNX3	158.293	133.746	185.634	138.095	71.3381	118.93	151.789	118.83	87.7974	181.623	177.016	176.552	76.778	142.326	174.312	149.123	93.6491	187.048	202.083	128.81	54.8102	29.1117	17.0946	24.1075	124.121
LOC102391011	199.134	62.0235	40.7988	200.434	39.0713	92.0857	287.919	144.858	72.8076	238.289	218.054	77.5187	104.813	74.797	193.41	102.737	171.666	164.941	196.81	134.994	87.142	40.1797	13.7362	20.3854	124.109
TRIR	191.958	133.378	92.1259	189.654	55.0081	130.427	105.614	173.069	91.3321	267.24	131.804	73.789	48.0836	120.616	190.316	78.8241	129.614	265.475	149.693	110.327	125.167	53.8696	30.5867	39.7224	124.071
MAP1LC3A	200.01	168.474	247.212	135.545	144.148	82.4148	58.8294	303.849	118.894	141.271	122.199	57.0712	65.5183	112.555	136.705	86.7735	167.025	90.4101	131.029	153.122	122.511	51.0082	20.1001	43.9579	123.36
BRI3	305.328	71.9333	56.1954	144.9	87.8171	77.9556	103.456	213.864	261.986	194.913	140.507	128.351	40.6651	77.9867	135.088	67.3106	134.918	175.89	202.835	142.039	99.4353	44.3804	19.775	23.209	122.947
FUS	199.842	135.745	71.1818	186.569	40.7335	104.145	202.708	149.717	77.4176	136.843	291.486	69.0542	89.421	96.2039	183.066	75.4538	113.643	243.733	199.575	99.9101	96.5571	41.7469	19.2539	23.4265	122.81
SEPTIN7	211.241	151.62	244.062	158.849	40.8875	278.778	93.4584	84.0267	49.3611	194.076	176.053	85.1803	147.101	112.696	195.574	100.479	124.4	231.522	90.2555	111.247	29.141	12.4777	7.49392	10.2469	122.509
PABPN1	118.279	209.488	105.06	177.338	40.2845	294.796	135.956	167.829	76.397	138.399	220.081	50.3703	74.0031	148.133	149.865	92.1451	100.646	192.977	216.484	81.1003	80.9811	31.0997	14.7092	22.9886	122.475
PRKAR1A	202.899	219.191	165.981	132.039	53.3953	125.013	106.151	136.173	60.1419	140.467	177.489	113.679	84.0879	163.843	163.27	91.7465	120.808	157.479	259.927	122.51	63.113	35.4402	19.7973	23.4093	122.419
LOC102398245	142.276	82.2641	73.8473	165.871	98.2415	90.7929	130.471	160.201	107.282	129.026	128.377	227.934	117.838	97.8015	174.974	166.681	160.677	145.713	298.157	167.438	27.9315	15.5805	6.21417	8.6022	121.841
GHITM	169.227	169.244	204.455	113.594	115.953	58.7896	112.008	210.21	108.746	100.505	153.489	244.856	57.6055	133.554	129.997	127.725	65.1207	115.06	270.681	173.834	29.4202	17.2678	15.7368	17.1412	121.426
LOC102409319	93.2928	132.989	138.276	122.508	61.077	172.582	344.005	128.303	54.9048	130.531	182.752	45.3626	252.984	110.551	149.956	154.033	87.0067	197.597	128.657	78.8594	76.4707	38.4331	14.8698	12.7164	121.197
RAB1A	203.63	119.233	142.233	132.385	43.5468	67.4563	190.8	122.905	95.6962	177.253	222.663	54.2079	108.736	122.879	141.048	128.63	137.115	153.331	127.971	95.4057	108.339	68.8063	54.8529	83.1836	120.929
TMED2	171.7	80.1181	87.9888	146.903	44.6233	65.4147	173.59	102.926	147.341	132.08	259.96	100.761	121.652	200.085	163.706	114.091	153.747	159.141	150.141	117.974	72.8094	47.1066	39.7643	38.5702	120.508
ERGIC3	155.473	77.489	59.3894	158.969	25.7988	73.1399	171.408	137.911	115.285	181.852	256.207	35.8509	130.093	107.752	149.012	91.6505	155.912	202.674	260.127	97.811	116.313	61.4392	28.0897	34.8456	120.187
WDR83OS	150.744	94.5916	83.3045	138.709	68.897	111.935	136.425	145.857	101.831	227.646	124.068	286.753	56.5242	108.21	144.652	93.6578	147.951	181.347	96.3756	165.427	97.8383	39.9928	29.4607	36.0776	119.511
PSENEN	191.538	59.8516	55.1089	141.632	57.451	87.5648	126.24	164.805	86.0355	240.949	143.835	157.886	51.2505	92.801	143.198	109.461	152.649	171.202	301.521	111.005	113.264	48.6785	24.531	33.801	119.427
FLOT1	208.119	205.243	184.526	171.682	75.4969	151.56	91.8966	140.612	63.1261	192.194	183.961	159.828	89.3694	118.03	157.387	92.991	93.5781	159.213	33.0498	136.794	63.3165	29.9972	14.4464	17.1071	118.064
TMEM147	138.05	156.015	116.117	134.632	98.6064	133.165	123.407	155.67	143.847	138.324	153.752	143.339	87.3668	96.2505	140.972	114.93	134.852	129.983	167.868	117.414	93.2872	45.2252	24.7191	33.3066	117.546
SERBP1	191.102	65.9989	69.6338	147.118	60.7252	64.3011	142.066	88.9653	73.5986	133.158	214.768	178.241	146.521	75.1956	221.465	183.943	174.493	203.302	140.34	113.824	63.8493	26.9614	17.6896	23.1948	117.519
TAF10	141.669	71.6633	95.4855	130.99	64.1318	127.321	118.705	141.353	95.8078	192.319	102.234	96.4032	59.499	91.608	135.331	73.19	166.588	194.747	349.092	110.658	134.864	49.3316	29.7751	36.6614	117.059
LOC102403451	93.9018	38.5462	32.4619	178.173	24.7613	67.848	163.96	65.0572	73.6473	119.335	169.395	58.0295	122.319	42.6503	178.507	174.54	185.985	294.476	55.2746	116.842	271.269	136.168	56.9291	89.295	117.057
EIF3M	198.228	41.7651	35.2621	176.871	39.7199	59.8627	133.304	110.754	105.576	144.757	203.306	103.856	170.512	59.7402	214.506	166.209	213.452	199.439	169.677	105.961	49.1101	22.1865	10.1839	15.925	114.59
EIF3I	206.74	75.2347	72.9838	140.17	55.4317	50.627	137.07	120.853	111.367	139.486	148.642	135.968	136.125	90.5962	173.43	162.48	172.428	157.528	166.813	119.501	85.9573	37.5357	25.4254	27.2916	114.57
CANX	177.355	108.018	129.78	106.546	32.7408	103.382	204.653	119.152	145.388	145.962	221.452	70.6998	181.565	157.588	155.289	80.5558	93.7751	169.428	120.099	82.6361	55.0984	27.2373	28.4712	29.6627	114.439
HSBP1	170.792	116.839	149.899	130.47	58.9283	163.133	112.01	96.4321	69.5145	127.884	157.431	146.613	91.0742	104.93	131.634	161.141	148.502	90.7564	281.456	142.286	47.429	21.1137	10.5126	13.5619	114.348
EIF3D	182.701	89.1401	53.3089	154.483	39.5696	63.9993	129.977	91.8656	62.8601	141.727	192.657	122.533	165.855	53.8287	187.369	163.341	132.953	157.165	271.116	112.232	89.5438	37.5778	19.3993	27.9586	114.298
GNB2	217.24	100.423	99.0351	136.559	31.4769	59.1772	154.126	122.147	69.8957	224.186	178.747	69.2433	66.3875	118.319	161.762	84.352	135.629	252.69	113.285	106.089	112.726	60.479	31.9518	35.3613	114.22
C9H19orf53	159.682	115.937	98.3337	187.193	41.8144	108.846	120.489	126.753	86.3848	182.087	173.526	64.5669	99.4228	111.133	199.537	114.022	165.31	192.475	50.1749	112.862	96.7513	53.6555	28.125	36.7139	113.575
NDUFA7	108.881	107.754	117.556	113.266	157.405	80.276	116.755	169.483	81.3962	133.22	81.6682	193.761	55.5775	71.6492	160.593	136.717	106.683	148.863	255.891	160.068	77.4558	39.5334	24.3281	25.5923	113.516
NTAN1	219.959	91.7686	115.605	153.19	59.5038	100.057	80.3812	96.6605	93.8824	258.818	130.977	84.1899	57.5262	56.414	208.78	140.696	192.504	154.942	210.924	129.342	39.5887	20.1769	8.85909	11.955	113.196
NDUFB11	145.124	91.3159	73.0802	139.332	185.154	76.6563	155.02	196.791	118.113	159.543	103.167	261.17	45.6243	99.5006	146.198	131.211	96.2405	136.152	48.602	190.727	55.1817	27.4376	14.0454	18.7153	113.088
AKT1	216.433	80.3507	52.9318	140.531	76.8956	47.93	135.724	110.372	46.6451	178.278	186.981	90.0674	83.3774	81.3138	188.766	130.528	124.309	182.028	49.5787	118.263	174.265	89.7523	57.7743	64.1531	112.802
HSPD1	187.023	92.8773	91.437	115.324	48.5039	84.4278	260.313	167.597	208.241	118.175	167.2	95.7614	172.505	76.6539	139.477	213.328	75.947	140.555	92.4026	88.4311	32.0174	12.7594	10.308	14.0713	112.722
LOC102402465	134.357	86.9831	93.0823	124.09	131.807	164.421	108.3	257.6	90.6065	198.693	87.6813	287.084	46.5341	122.402	94.5605	101.773	75.3281	109.725	64.2502	224.661	34.5917	20.9984	14.7799	22.7408	112.377
PHB2	149.206	90.8914	78.8326	154.154	77.1386	50.9925	178.873	157.316	119.691	120.806	139.766	161.957	77.9894	45.6375	184.08	235.589	134.408	145.918	117.53	116.815	79.6939	32.9406	18.8522	25.6179	112.279
TOMM22	145.121	97.1734	86.5471	141.792	52.3697	55.0287	139.299	149.96	175.818	139.423	198.776	178.309	66.5466	90.1466	175.34	119.507	136.241	145.783	109.013	99.8207	80.0328	36.3698	20.5021	26.5245	111.06
LOC102409347	180.129	82.3854	82.4901	129.896	46.0753	68.4683	124.197	104.96	58.2605	135.058	167.058	150.926	136.144	73.086	193.681	150.083	134.186	125.488	272.643	117.754	59.1612	31.3261	17.0094	20.1024	110.857
LAMP2	174.945	70.888	73.0804	102.41	39.1181	237.986	127.436	134.076	198.821	232.086	159.482	112.09	107.466	146.075	93.0698	80.9801	151.311	123.914	65.8117	125.791	37.1672	21.4938	17.7328	20.826	110.586
HYPK	149.788	122.383	106.421	160.919	103.145	204.045	130.566	124.554	69.3471	163.297	130.572	153.001	53.5104	126.606	138.858	123.363	95.7888	116.007	143.225	132.515	45.701	22.4111	12.531	18.2174	110.282
RAB11B	180.478	158.625	146.422	119.541	55.2551	121.295	61.2528	143.876	50.7076	135.32	135.717	125.06	28.0647	117.379	115.41	55.657	97.706	108.547	314.178	151.422	106.942	55.9682	27.5249	30.5767	110.122
PPP2CA	135.249	196.648	241.568	116.61	46.28	101.235	137.451	121.629	71.3608	162.452	162.834	93.2711	79.248	89.2667	141.822	131.015	108.389	175.783	117.454	70.2898	58.0686	29.7039	20.4851	26.4934	109.775
LOC102392521	170.259	106.342	74.3186	170.363	46.0208	50.6367	135.873	149.352	63.176	150.449	222.623	125.486	62.8193	99.3813	194.365	64.0618	110.52	289.043	58.1422	138.782	80.6316	36.5435	14.7739	19.4842	109.727
POLR2L	89.7425	105.337	138.248	129.705	108.437	125.181	127.924	209.776	57.3451	125.291	85.9795	140.446	62.0762	87.0643	128.362	123.861	125.063	92.504	134.385	129.673	133.853	67.7629	39.0594	53.9532	109.209
PSMG4	147.4	67.9797	69.1055	180.533	57.8561	111.138	97.9825	115.406	87.8542	153.398	161.643	87.6696	84.9291	93.4878	169.526	86.4257	186.115	194.641	120.176	133.541	111.28	54.1718	17.6397	24.0807	108.916
LOC102399461	163.784	35.7164	40.5815	160.755	18.9224	35.3398	151	135.53	166.42	92.4674	169.84	34.3405	104.092	163.729	189.209	80.1624	174.24	192.383	28.8741	119.513	131.046	91.0072	61.2172	70.988	108.798
CALCOCO2	216.98	71.2203	52.7755	147.661	47.4559	63.1924	109.748	121.539	58.929	289.334	162.517	108.451	60.6299	101.369	130.702	100.022	84.2926	141.935	219.567	119.9	71.9584	39.6236	42.6271	41.052	108.478
HNRNPM	135.117	110.482	53.7039	125.074	30.9685	79.9744	182.589	127.101	62.3926	168.892	214.475	75.0133	106.009	93.284	185.979	77.3794	83.2049	224.206	239.211	108.346	54.9502	24.5894	11.9504	14.7551	107.902
DDX3X	160.959	98.8253	72.9382	127.871	33.3625	68.6666	131.666	91.4875	89.9356	176.969	247.426	108.032	217.043	123.349	160.065	126.313	88.5406	201.675	60.2265	94.118	50.1233	22.3323	19.4937	17.2818	107.863
PA2G4	155.798	92.0837	61.284	136.163	44.3166	76.3731	124.48	90.6623	44.4171	138.292	201.199	90.0823	108.776	64.9132	172.901	118.482	144.38	206.668	259.576	100.087	78.1247	29.946	17.8068	23.0921	107.496
STK19	161.511	131.388	51.6214	193.005	25.6206	97.4553	138.605	127.323	69.2799	208.963	259.157	30.548	104.103	109.832	119.162	102.978	127.295	221.366	67.6063	104.394	66.9006	24.4808	8.26941	17.4503	107.013
SPCS2	111.911	112.366	95.1028	114.502	28.8748	105.27	171.93	131.146	116.183	127.805	239.421	63.3091	68.0921	167.143	116.152	73.9519	95.1208	189.546	129.057	76.1606	89.9556	49.8646	45.6694	48.5877	106.963
LOC123330745	98.0357	38.1576	28.9762	155.999	38.2334	51.3712	170.497	85.1631	74.9836	97.976	188.305	79.2462	127.363	60.5695	174.029	169.232	136.347	181.107	87.0493	101.503	222.709	91.6761	40.4691	63.802	106.783
LOC102408646	128.892	47.8785	29.3405	144.573	29.5414	69.3395	166.654	66.8433	63.9051	138.296	148.519	74.1938	100.553	61.078	181.352	159.583	173.652	224.687	51.9297	90.2652	200.014	101.515	41.8747	67.7874	106.761
PTGES3	161.977	98.7315	91.6592	130.944	43.9501	125.959	133.167	81.6999	104.189	179.174	197.655	158.101	122.965	101.09	136.85	92.125	73.9705	137.051	220.921	98.0553	29.5866	14.795	7.75661	11.4063	106.408
LOC102409878	188.19	94.8883	51.9332	164.433	45.3976	75.0111	131.34	152.328	88.4214	178.359	206.295	54.4799	126.196	87.7767	148.025	94.0852	94.2021	194.57	128.08	95.4726	72.9424	35.5698	17.9262	23.9912	106.246
ARPC1A	289.077	123.164	121.91	146.222	54.1321	69.6538	133.673	129.594	75.829	147.156	184.244	56.337	81.28	80.5064	112.895	124.889	178.574	90.1649	103.8	95.5692	67.8661	41.2863	18.0888	23.6118	106.23
SARAF	96.3132	93.5094	118.19	80.3222	21.0822	81.8038	152.954	127.473	240.371	140.246	172	61.4649	94.9723	131.863	78.3131	86.0003	112.583	88.9435	233.509	71.1746	105.011	60.222	46.7518	54.0906	106.215
SET	135.989	103.18	82.6875	124.438	35.7123	74.3346	134.282	98.4069	62.116	157.436	269.153	78.5384	100.771	95.0099	181.937	104.723	102.219	222.41	165.27	72.4597	62.7845	31.7294	22.9348	26.2816	106.034
ATP5ME	63.7028	90.2517	94.841	126.783	192.34	91.1375	304.979	167.015	80.4433	76.5668	81.082	106.503	146.227	51.8582	104.11	231.782	95.5333	64.9313	94.3274	118.752	70.3841	35.0861	20.5222	23.8121	105.541
HDGF	89.1189	123.703	61.3765	132.335	45.7774	104.981	183.782	121.422	112.87	125.726	133.597	177.777	84.383	78.716	164.832	127.111	141.255	127.782	166.423	102.372	55.2576	31.114	17.4218	23.332	105.519
HNRNPC	124.914	100.858	81.3873	136.936	32.2353	117.128	159.773	125.036	87.506	157.46	252.442	63.7321	125.271	111.402	174.864	82.4881	65.9244	224.996	128.582	80.4479	45.0995	22.7552	12.6817	16.2331	105.423
SELENOF	124.366	78.3383	78.9445	110.485	27.7885	69.7308	120.521	103.682	65.9399	181.271	206.589	57.5879	86.5124	136.091	143.899	63.5671	119.111	171.479	133.992	88.3694	99.0021	90.6047	83.2059	82.0985	105.132
COPS6	150.037	149.212	136.269	132.609	68.8408	114.267	88.8147	138.949	75.2008	114.371	124.851	112.027	66.0214	100.477	143.12	111.766	109.58	114.751	218.396	112.225	62.086	27.1198	15.9903	16.2639	104.302
TCP1	157.64	126.497	106.224	105.56	49.404	63.8685	108.063	97.5079	70.8733	118.583	161.484	132.476	108.806	82.5963	147.998	116.343	111.794	115.58	341.707	101.357	38.8809	18.1732	9.7283	10.9071	104.252
LOC112586929	83.3007	112.387	148.449	88.9628	15.5482	46.7141	222.264	123.386	64.8295	113.184	103.069	24.0317	127.027	68.2529	162.981	279.951	112.908	154.898	125.803	44.8268	121.01	63.0654	40.8681	52.2603	104.166
RPN1	141.11	68.942	70.5399	119.507	32.5729	60.4935	176.906	131.592	120.309	135.815	154.788	56.8827	101.823	141.486	112.586	70.9053	94.8309	142.313	175.372	82.283	113.838	74.7865	62.1939	57.759	104.151
WBP2	143.723	220.345	181.549	102.365	45.7043	211.676	60.6154	132.596	70.4016	136.651	112.279	87.6731	16.0621	78.2568	80.7384	46.1948	93.3252	85.2145	226.26	93.2982	116.414	70.2918	35.6166	39.3235	103.607
TMED9	154.59	47.3518	49.6705	119.986	26.0701	43.8431	187.106	105.529	128.298	165.155	188.082	49.5909	99.312	65.0046	150.457	123.41	146.741	169.941	116.363	89.3043	108.522	52.9482	35.5194	44.1187	102.788
TMEM258	90.4709	80.7691	60.0244	113.987	38.9172	289.506	150.526	88.8725	73.878	117.28	100.076	66.4237	65.2024	118.715	104.921	81.386	97.8341	116.616	193.924	69.8406	163.865	75.0978	49.4708	58.6446	102.76
VPS28	168.52	90.0133	82.9423	147.721	53.6498	89.6315	123.798	135.971	92.1247	143.635	125.564	102.335	89.2885	99.9883	155.074	123.85	136.691	139.999	100.355	120.32	70.1262	32.9947	13.6391	21.5569	102.491
RAB1B	305.595	95.1146	73.9627	131.236	54.9864	52.0303	114.636	100.923	56.6288	144.169	119.445	110.254	37.22	98.907	140.651	107.514	108.238	132.593	140.374	134.725	83.8729	48.0807	28.1449	33.029	102.18
PPP1CB	120.664	69.5194	106.286	127.02	66.1084	48.4023	139.897	79.189	34.272	104.715	247.547	200.302	110.183	84.3592	195.531	185.915	121.353	102.32	103.019	114.417	40.0767	18.6866	13.248	13.4174	101.935
NENF	188.373	40.5392	30.4788	189.265	100.809	62.7031	141.315	199.712	46.5638	124.897	135.78	100.123	114.032	108.006	177.853	91.1481	144.071	89.1761	29.6688	176.668	82.4524	32.7546	14.5048	17.0181	101.58
NDUFB9	89.1637	102.832	128.561	102.245	181.43	75.2217	139.702	182.858	90.2254	85.1068	65.58	222.269	60.393	52.769	123.236	165.811	95.5866	68.401	144.015	158.792	45.4192	24.7481	14.4301	18.5825	101.557
COPE	132.747	71.813	63.4838	139.113	30.1777	81.6867	190.18	108.621	86.5052	161.275	111.386	68.8892	75.1355	74.1934	153.4	121.477	116.113	176.489	159.985	93.2229	107.969	49.3473	28.1851	34.4749	101.495
DDOST	125.542	61.9958	51.1755	137.212	32.6272	32.9146	199.86	119.807	93.4088	126.333	175.016	57.0512	128.023	79.0829	122.844	74.5229	111.354	174.031	239.918	87.0838	85.9852	43.8916	32.6477	34.3232	101.11
IDH3G	132.417	101.71	77.6155	124.482	176.176	49.8119	86.5196	156.732	67.9824	91.0064	100.002	274.415	52.0438	58.3919	124.767	142.429	100.354	90.7986	51.8656	208.242	75.9435	33.6976	20.4533	24.072	100.914
BCAP31	275.746	51.1369	51.7865	106.124	25.2132	62.6805	165.118	120.716	136.454	153.192	134.159	66.4797	74.2247	74.9865	71.2184	99.9302	113.064	85.4213	161.511	97.4924	121.007	66.0572	47.608	60.0299	100.89
EWSR1	135.765	113.33	60.613	129.971	27.5303	73.9572	128.099	113.796	73.8366	153.672	203.863	51.5337	104.903	102.266	160.477	64.8823	125.271	234.424	194.652	75.7252	45.7117	19.1934	12.3168	12.1068	100.746
RBM5	155.194	142.206	52.827	151.095	39.6207	118.607	73.1326	96.7195	55.9823	164.622	254.197	52.1965	132.006	119.619	138.979	76.0542	93.6072	195.031	95.1498	103.585	49.5488	21.6918	11.3657	13.3839	100.268
RNF10	121.382	90.3982	93.8814	93.9228	84.6969	71.9291	97.415	97.3595	60.0424	137.577	112.611	236.532	61.343	90.9211	154.153	139.976	72.1165	106.598	206.017	140.155	55.3621	30.9316	20.9914	25.4863	100.075
NDUFA2	111.392	127.011	132	102.609	120.224	78.167	123.579	140.953	109.075	115.079	98.6567	180.851	46.9594	89.8175	120.471	117.061	108.328	128.998	119.909	144.356	36.8847	17.3566	10.7719	15.6048	99.8381
NSMCE1	165.901	92.2973	71.9467	182.824	40.5985	87.3884	97.0235	120.201	46.8835	117.529	188.286	52.3465	114.299	82.4079	213.013	132.087	137.79	102.579	152.636	103	45.55	26.0033	8.15568	11.7473	99.6873
EMC3	206.665	99.992	117.584	87.6086	44.2568	111.589	77.3568	113.065	156.265	111.818	128.581	196.774	54.8795	81.4773	98.5566	104.371	90.9375	80.2861	210.167	107.695	42.7802	23.8447	18.7272	24.0234	99.5542
HNRNPU	130.351	115.974	74.2252	108.446	30.3152	87.752	153.91	95.7484	66.0589	127.291	220.094	66.6178	182.451	95.8311	145.782	72.7073	67.9838	194.825	189.241	70.8282	41.0248	20.6826	14.3218	16.1526	99.5257
ALDH3A2	230.825	81.5038	76.0458	113.952	45.0666	48.0133	156.824	147.597	169.417	92.1949	137.376	39.6368	119.525	54.1129	105.535	70.8308	223.494	55.8186	57.7562	108.918	141.708	38.7503	33.1556	38.8595	99.4548
NDUFC2	121.915	111.941	110.005	120.308	117.774	61.4485	134.756	171.007	91.5988	81.6315	114.55	163.485	65.6316	83.4338	123.081	138.571	108.127	88.1359	115.751	163.15	42.7987	21.4237	15.4234	20.3934	99.4308
LOC102416288	88.6512	100.446	163.109	103.423	19.3942	43.7222	221.792	80.8958	30.5007	98.893	157.684	42.663	139.135	155.505	171.331	119.852	124.614	172.686	25.5127	67.9224	123.943	57.4229	31.6353	40.3515	99.2118
PSMC5	122.057	131.3	80.9023	108.659	82.5765	72.7678	125.499	136.74	98.5436	106.577	102.551	224.247	27.7043	79.9017	114.486	90.0311	103.968	99.1978	220.784	124.411	53.4265	25.0474	13.7306	18.658	98.4903
PRMT1	112.416	110.224	85.1881	134.947	59.8831	48.6886	94.2903	106.683	35.2993	135.894	140.785	116.688	135.382	139.597	184.547	96.495	70.0897	162.618	154.392	116.972	61.5134	26.845	12.5586	14.4823	98.1866
PSMB3	158.582	59.432	55.5558	136.768	48.6377	48.6294	183.834	101.797	104.589	177.893	121.462	102.138	83.664	61.4322	165.749	117.396	144.799	176.34	87.961	99.1611	58.1839	23.2963	14.4851	17.147	97.8721
SNRPD3	105.573	75.8666	70.8817	106.051	41.398	63.7554	142.433	141.394	131.267	151.518	142.501	105.409	71.1063	97.28	143.241	100.906	110.006	198.871	111.43	83.9978	70.9387	34.7434	17.4073	23.4133	97.5578
HNRNPA3	112.11	118.228	73.5301	127.408	24.8572	98.5342	161.434	107.466	60.3621	143.72	281.34	40.3314	118.593	114.245	150.582	82.2352	95.9166	179.731	99.729	66.2504	44.7232	12.5455	9.75535	10.5334	97.2567
RAB11A	202.309	87.1131	111.576	101.728	35.2707	44.7549	100.348	89.5522	45.5208	117.101	153.241	73.8244	81.8688	82.9714	114.155	156.045	211.159	89.27	181.242	102.345	57.4577	33.1093	26.2491	29.7921	97.0002
NUTF2	134.717	79.8543	105.696	127.264	67.0545	91.8863	75.7892	94.9902	51.2304	129.579	115.059	172.619	72.7313	76.6161	203.977	92.5627	81.1538	175.305	139.67	124.71	56.4569	22.141	13.2965	16.253	96.6922
NDUFB7	77.0864	73.918	69.0618	106.477	174.837	52.8752	192.036	162.634	69.4222	93.058	69.7501	188.081	58.062	60.3588	118.211	158.598	83.914	88.0248	128.515	131.953	65.93	30.5	19.9193	24.9181	95.7558
GPAT4	126.784	61.2921	37.4903	71.6489	85.9171	32.106	68.258	92.3221	69.1504	86.427	147.039	76.6938	53.9135	45.147	62.6555	35.6856	43.797	94.2361	158.63	70.0332	218.957	187.517	170.519	201.082	95.721
LOC102393502	72.9397	88.4589	164.086	88.0427	35.5976	52.8493	129.691	88.3054	49.5124	273.369	110.618	99.5105	107.417	83.5077	163.864	102.21	52.0074	149.132	53.5513	93.5754	88.3102	53.1254	35.4648	59.9667	95.6296
KRTCAP2	127.838	70.536	44.9579	136.578	51.3368	70.8286	137.918	132.026	144.221	134.987	132.155	73.8683	58.7907	105.764	110.164	89.7481	121.263	123.649	86.6938	93.2761	106.504	60.799	35.2071	41.1523	95.4276
CCNL2	167.039	124.825	41.068	142.169	41.3363	60.9303	85.517	74.692	80.4971	160.698	233.29	57.2645	102.842	100.882	137.969	90.1322	88.2768	226.162	91.6421	87.4342	45.6795	18.0781	12.4689	15.0393	95.2472
CMTM6	163.446	84.6324	29.8193	104.514	26.6393	42.6673	123.885	109.929	77.137	235.513	194.24	25.0234	75.2331	88.5326	120.905	85.4533	111.666	170.549	63.117	71.5177	105.193	59.325	53.5539	60.387	95.12
SSR3	173.202	61.0079	57.2648	115.974	30.2208	61.8124	158.631	94.1845	148.245	157.108	113.455	66.7892	130.718	72.8358	120.005	54.3466	107.99	163.606	93.8461	80.2505	86.4051	43.5748	36.4455	40.2406	94.5066
CWC15	143.778	99.3439	80.9104	143.352	51.5193	91.9027	68.7774	101.19	56.8922	133.655	161.829	183.686	76.694	88.4238	150.119	79.0381	101.636	149.177	96.5425	120.033	36.3912	20.4602	12.5077	18.9548	94.4506
SELENOM	115.275	219.651	47.8116	186.972	65.065	24.1143	87.7446	142.015	13.6818	57.8516	96.6081	19.8948	49.253	139.004	128.852	18.0137	124.759	71.4182	13.511	124.492	183.927	116.819	92.3241	108.634	93.6538
COPG1	112.378	139.44	106.625	100.674	24.5844	70.6257	123.586	87.7806	50.4175	121.909	102.357	67.9005	59.7124	113.264	148.734	85.0331	90.5069	148.526	211.705	87.1959	81.0081	41.3613	30.9759	33.6469	93.3311
NDUFB10	91.3903	81.7169	67.8308	109.959	222.703	60.1716	107.889	188.991	95.4462	73.8412	74.7515	230.992	26.7491	56.6684	96.5874	117.708	91.1762	68.2294	88.2858	175.207	55.8348	22.6799	16.078	18.2114	93.2958
AUP1	153	65.6764	41.7778	140.877	31.653	60.8749	134.894	110.382	121.686	178.695	142.224	55.6247	60.4031	51.0747	124.369	91.5547	118.617	177.24	77.2243	76.8114	100.238	48.147	35.403	40.5765	93.2927
TMEM259	145.652	96.4521	65.9984	99.3883	53.669	61.912	92.3719	117.942	60.4239	134.257	121.637	68.8862	49.5069	91.6734	106.255	77.3853	105.501	127.055	299.037	83.8718	86.829	39.4308	23.2951	29.8024	93.2597
HSPA9	135.878	78.5393	85.9633	87.1746	95.7198	54.7682	119.897	169.307	104.581	86.3199	123.355	153.622	101.1	83.0987	110.874	156.571	73.9194	83.0578	138.043	122.036	30.4103	14.4543	15.8887	13.3821	93.2483
C2H6orf62	129.333	125.934	92.4113	87.7278	32.5735	84.185	80.8121	89.9343	94.2952	144.406	250.987	60.9015	71.969	138.043	107.848	51.9221	60.7404	222.888	141.369	73.1003	38.6914	19.2319	14.0772	15.9656	92.8894
PHB1	129.871	56.7189	53.5716	121.587	87.1772	40.3446	165.026	157.004	96.3618	94.5781	164.399	124.4	109.453	59.5822	129.985	134.134	66.6659	102.524	64.4788	96.5088	92.2831	32.8597	18.4951	20.3358	92.431
FKBP2	84.1642	100.994	119.536	114.698	29.779	124.785	119.19	124.887	111.642	95.2703	106.39	37.1501	43.7295	144.647	90.2972	75.2976	85.2386	103.393	291.6	52.4507	81.2929	32.2218	22.4687	23.5085	92.2763
C7H4orf3	163.146	78.9785	92.5427	108.134	28.5109	141.869	124.059	130.304	48.4021	125.229	214.4	46.5769	71.5912	90.2055	102.888	78.4119	181.166	95.0245	86.9107	101.724	45.71	25.87	13.9732	18.9339	92.2734
RAB2A	154.125	182.073	181.566	102.187	38.8275	69.6892	73.9084	88.1542	53.0136	92.369	127.15	105.92	62.6794	147.433	107.096	63.9545	88.9322	77.3656	178.566	99.7726	47.4451	28.5815	17.2184	21.9371	92.0818
RAB5B	159.331	120.311	107.713	106.918	48.4824	97.8663	78.8326	86.9351	55.2173	140.113	144.739	128.726	67.2792	98.7255	128.209	118.24	94.1614	103.624	75.2216	116.237	58.2055	31.9662	18.3623	24.234	92.0688
BRK1	191.878	88.1091	115.841	106.914	53.9802	59.8341	120.47	100.437	61.8014	148.42	166.192	67.0069	50.7967	61.8261	120.739	96.3524	89.5988	146.474	158.221	100.223	50.9477	21.6705	12.0744	17.8521	91.9858
PSMB6	129.886	78.8793	92.6431	108.163	68.0533	62.1112	112.891	110.752	79.9107	117.416	85.4806	195.63	79.9461	55.158	125.561	131.464	120.209	93.9079	124.434	128.684	46.0235	22.6552	14.4292	19.0122	91.8042
PPP1CA	140.954	51.1664	43.3342	93.6972	38.4108	33.1859	179.833	115.156	62.8367	160.902	137.232	99.5872	74.7494	39.5229	139.526	99.2407	134.251	195.802	50.8924	81.1466	97.1338	48.482	29.8778	39.0825	91.0834
RBX1	131.412	95.2962	90.3273	102.863	58.9074	88.0275	112.692	100.614	54.8325	165.723	132.745	103.347	63.8167	72.4194	101.013	74.02	96.2492	136.305	161.293	114.038	59.3293	29.0434	16.9403	19.0205	90.8448
CHMP4B	180.635	108.316	109.717	126.976	53.2165	72.4238	107.69	90.1335	38.5382	135.997	119.295	125.06	34.1932	101.721	166.043	121.379	127.043	115.824	68.642	109.185	32.7339	15.8783	7.16296	10.2052	90.7504
NDUFA8	100.102	110.178	124.881	92.6147	177.941	58.4505	119.894	145.687	57.3752	67.9402	63.0062	180.135	33.9213	45.1705	94.886	124.893	62.8856	56.3985	239.237	137.495	45.1356	16.9138	9.95375	12.2917	90.7244
PSMB5	107.203	80.177	109.378	88.5769	65.0705	54.5782	97.5873	114.014	90.2178	92.3627	80.6181	275.746	70.5459	51.9393	99.7371	108.465	110.876	55.1706	138.697	109.577	71.5432	39.0039	24.9648	34.4027	90.4355
TRA2A	139.236	120.624	55.3001	129.893	29.484	99.0654	63.442	95.0345	44.0563	172.224	205.557	32.634	54.0392	123.36	133.432	67.4161	102.582	193.343	142.768	86.287	39.1228	15.2043	6.94286	11.7074	90.1148
SRSF1	86.4673	124.956	46.7138	107.703	30.5308	103.053	126.362	87.5124	60.3146	110.221	246.302	37.4364	144.107	118.738	141.43	90.3783	70.8463	180.732	95.509	64.8254	40.7022	17.1894	10.8063	12.5695	89.8085
CCT4	115.942	73.8807	80.4984	111.196	27.1738	46.2513	130.7	64.4706	56.0396	125.89	147.037	60.4471	139.606	64.0719	155.288	128.595	114.987	124.272	251.209	74.1998	32.6307	12.3713	7.85153	10.34	89.7895
LOC102399351	178.694	50.2035	32.7902	103.168	26.3495	60.6559	109.012	170.49	94.2064	167.402	217.93	29.034	70.3908	89.7539	94.4989	49.4297	95.648	125.295	80.7043	87.7586	103.515	47.1707	30.5345	39.7411	89.7657
RHEB	173.126	100.508	136.792	116.485	51.2361	63.9144	68.9607	113.779	71.5947	145.402	134.115	139.867	51.6422	80.5142	101.462	88.1905	117.568	86.6043	79.3075	108.19	55.406	28.0581	19.4948	21.3723	89.733
LOC102404609	143.033	67.8017	54.96	135.684	35.0315	60.1919	83.3021	85.3655	43.4783	84.3546	168.26	108.086	114.146	78.4478	184.637	131.018	126.125	98.8082	163.914	98.673	39.8683	18.671	9.39747	13.0807	89.4307
HERPUD1	114.814	34.1103	37.8015	69.7174	25.6719	23.9908	136.574	99.8443	114.913	173.357	238.705	129.259	47.3492	96.4218	103.858	47.8833	73.4753	158.089	136.14	72.946	70.5172	56.7593	35.2065	39.536	89.0392
NDUFA11	60.4453	99.3789	104.9	92.8998	170.481	40.3091	146.042	165.007	59.9568	68.812	64.0138	141.079	41.4922	60.6351	123.171	152.154	90.9015	70.3717	78.1629	129.04	74.9582	36.9262	25.3061	27.8051	88.5104
HADHB	188.098	68.7976	66.3618	77.7974	161.55	51.0626	120.307	178.592	133.1	74.8507	121.753	119.826	66.4811	63.2514	86.7436	130.047	80.6353	83.3221	72.5878	105.865	37.2111	15.7935	8.35282	11.7386	88.5053
OTUB1	96.4303	103.542	139.447	98.9482	34.1856	58.7256	87.1777	99.0887	42.9352	121.306	118.217	45.2686	42.7212	66.804	120.575	87.0954	149.921	131.949	278.729	63.5497	70.4826	29.698	15.9401	17.7969	88.3556
PSMB7	125.983	86.4683	90.3683	99.4106	66.5467	62.0577	101.492	93.0425	76.025	135.207	94.0153	178.301	67.019	48.0811	96.0992	91.6579	112.276	98.1034	182.479	120.847	39.1558	21.0121	12.9801	16.1	88.1137
CCT7	100.91	103.906	82.6241	100.713	41.1565	58.4624	129.811	80.2055	48.4997	102.914	131.331	86.4227	111.713	74.1947	136.491	103.806	80.6761	117.784	224.456	79.9639	57.2769	24.677	15.4413	20.6681	88.0877
MLF2	135.267	168.688	171.789	103.804	50.7934	85.2221	73.284	112.069	86.0669	110.986	97.3148	110.688	31.4899	77.5052	112.058	113.505	108.907	103.962	36.2557	87.0794	65.4364	30.7807	17.7473	21.6248	88.0135
FUNDC2	95.712	110.521	78.5371	84.8501	64.298	125.888	80.72	84.9341	20.6074	97.042	96.5034	265.42	59.0514	65.3553	128.85	86.1346	62.0946	103.565	168.1	138.977	36.1845	20.4488	14.2489	18.0055	87.752
UBE2V1	121.471	109.853	114.6	108.615	39.1122	42.1562	80.7532	105.33	57.184	130.397	97.935	100.736	29.0405	63.8171	150.233	84.9365	75.7693	194.178	164.847	86.7033	68.4821	32.0317	20.9784	25.7094	87.7029
LOC102405833	106.303	107.064	115.373	114.987	72.3383	99.8379	141.313	136.893	113.451	97.2821	93.8953	108.18	37.904	80.5471	134.684	99.6523	75.9931	121.642	66.8782	103.867	35.341	15.8693	10.5269	14.833	87.694
STIP1	88.3787	132.143	88.1695	98.907	36.6855	70.4958	98.0423	84.0013	38.273	187.887	115.905	122.157	76.9165	85.349	120.169	98.1729	64.6211	93.1734	217.642	83.097	49.3695	23.2497	12.433	16.2297	87.5612
IDH3B	99.1608	109.043	92.2974	79.9768	169.043	32.639	110.205	134.642	63.75	70.9971	84.1795	259.753	49.9231	59.4552	86.1309	114.183	72.0426	82.4818	124.401	129.94	36.6968	18.0482	9.88887	11.7919	87.5279
ARL6IP5	234.422	84.8368	115.735	106.747	48.7966	56.8988	80.1395	87.7511	73.5101	128.318	190.45	90.8741	46.7503	96.0585	86.4042	47.7374	103.137	113.515	47.2799	161.335	40.5559	23.7766	12.2896	19.1073	87.3511
TOMM6	94.043	97.7262	118.954	96.5941	51.3509	53.3503	85.2045	109.164	84.2691	142.029	115.715	89.8674	45.8711	78.9141	106.517	96.9356	94.9729	131.413	185.995	84.7756	64.2653	27.532	15.8533	17.6128	87.0385
SEC61A1	127.176	44.2227	24.6976	103.11	14.3377	20.9109	137.228	71.0837	115.533	104.243	131.984	21.363	89.4365	111.173	108.678	68.7488	109.609	134.216	89.3369	71.3041	153.817	80.2299	74.8871	77.8302	86.8815
UBE2I	119.21	96.6864	60.8849	123.859	29.0058	68.9733	101.409	77.0197	39.3216	140.55	147.442	57.3065	60.1175	106.107	153.128	71.0004	107.693	204.895	121.758	78.612	58.8439	26.9083	13.5156	16.9613	86.717
NARS1	110.202	149.48	133.684	103.187	22.3228	69.7607	121.151	89.3097	60.5109	156.467	138.618	47.3205	57.2583	80.6571	117.697	84.6547	91.0984	128.964	106.702	63.6453	49.039	26.1611	22.4813	22.9193	85.5538
PSMD13	129.019	70.6456	68.4387	104.095	48.139	55.475	104.378	81.5374	58.2714	107.756	129.376	125.651	62.0642	49.6298	126.794	121.935	119.022	85.3958	225.099	84.2698	44.6471	21.7105	11.5233	14.8588	85.4055
SNRPB	132.91	62.5125	40.193	116.36	23.6466	39.5482	142.937	93.1176	49.8727	148.977	147.534	70.0497	74.7358	59.3513	158.433	107.24	100.234	163.372	112.309	67.5469	73.0197	30.7594	15.0046	18.3518	85.334
NDUFB4	73.1894	122.201	100.317	79.532	166.165	37.8069	145.866	130.654	72.0673	58.4204	71.1079	200.963	67.1832	62.9758	89.6994	124.639	64.8748	66.7294	144.137	131.099	23.5333	7.17085	6.91966	0	85.3021
RABL2B	125.399	121.341	81.6711	113.871	29.8486	68.0951	62.9007	100.522	41.4433	124.741	207.948	24.4726	80.131	115.236	107.921	50.2365	73.838	113.597	217.086	89.7905	45.7216	21.0478	9.5338	13.5111	84.996
LOC102408329	120.938	101.881	63.433	106.757	40.1912	99.0252	86.0697	81.4431	58.8553	120.518	168.056	106.558	79.0854	76.254	113.561	60.5819	85.5984	149.985	135.872	84.2157	45.7562	25.3919	12.5764	13.9844	84.8578
SUB1	109.96	90.6438	138.146	94.3586	25.7247	58.7123	168.689	70.8825	43.3514	118.786	113.71	84.8811	123.888	63.0528	119.267	80.1913	75.8997	181.993	139.276	70.5586	31.6556	12.4832	8.08945	12.2981	84.8541
SF1	147.843	86.2979	40.5798	112.985	27.7218	62.998	98.3826	84.1249	60.2059	121.056	176.759	66.2261	54.466	76.1464	120.886	63.3193	75.0314	176.685	150.332	77.1188	75.3087	42.8531	19.2077	19.2654	84.825
COPZ1	112.902	58.6924	50.1191	108.405	34.2166	42.1009	131.395	95.1594	77.1779	109.708	142.249	82.0313	60.865	97.6408	134.019	64.7491	99.1006	159.367	79.7391	94.2586	91.7529	45.7489	29.1578	33.7768	84.7639
UBA1	103.692	114.698	80.0986	94.7722	26.3103	82.8257	115.439	105.64	44.673	144.107	123.2	72.4863	62.9738	78.8977	124.192	89.2244	112.563	160.442	71.7779	74.3395	70.2962	33.2251	20.1351	22.8117	84.5342
RRAGA	133.931	105.36	110.802	108.088	39.6549	69.2523	77.9898	89.5633	65.3427	88.9634	129.304	119.037	36.1337	115.698	126.801	122.832	111.73	92.6273	49.3659	107.426	57.0237	33.1622	18.2073	18.5779	84.4531
LOC102403249	101.696	49.141	53.983	106.269	47.9499	66.0606	179.212	72.874	116.833	93.4503	120.568	183.738	71.8511	52.0275	120.328	151.437	78.9934	92.8556	111.661	99.6135	30.4366	10.4949	5.74023	3.25737	84.1863
CITED2	132.007	65.4393	29.5282	137.308	86.0904	3.33653	43.7869	114.229	22.5063	173.215	167.146	50.7016	79.2302	28.7287	52.325	56.3866	121.974	86.9723	33.6519	79.5853	174.795	81.4102	92.9281	98.6902	83.8321
UBE2M	97.5756	131.739	148.009	87.0158	70.9206	64.1542	60.1941	99.9093	49.056	83.0615	68.8264	142.694	29.284	74.2216	99.668	71.9582	85.6706	98.9784	231.638	81.3482	56.4872	29.0046	17.6194	21.7348	83.3654
SERINC3	198.501	93.6376	127.072	100.764	53.9238	60.243	135.299	83.353	42.0217	165.614	129.1	35.1587	69.9222	99.0736	95.7795	46.6788	84.0664	114.633	124.757	67.8509	30.7368	18.1613	9.65555	11.6484	83.2354
SRPRA	139.214	44.3552	31.7377	88.5538	29.5758	47.3427	82.9076	83.7449	88.2937	122.093	110.097	74.4171	51.416	109.608	94.3575	60.7415	89.5602	118.339	64.6483	88.1654	116.355	85.5899	84.635	86.1167	82.9944
MPC2	101.301	74.2628	81.9052	62.5576	136.878	48.7932	99.4228	195.604	149.384	48.8324	49.1745	149.579	27.8791	40.4041	67.4069	78.6205	58.2272	40.8628	144.031	100.232	76.8968	63.7184	47.7666	47.5403	82.97
LOC102402580	143.663	40.5317	47.8327	92.6203	67.4959	41.5027	75.3651	120.606	92.7816	185.891	178.239	109.357	43.7433	77.6381	112.202	85.3276	88.1433	179.487	45.5263	89.3902	34.3472	15.8497	8.80767	12.4547	82.8668
KXD1	140.65	64.4973	81.6505	107.591	30.0069	68.9333	94.5844	83.9599	70.4376	131.869	109.815	90.0958	42.014	65.072	126.198	87.944	118.062	138.187	110.481	83.3842	63.7604	29.9349	20.9321	23.2318	82.6372
SNU13	112.574	137.994	113.845	106.116	41.7916	123.425	87.9346	88.489	37.6332	138.761	114.902	97.8831	71.2639	81.1028	108.443	70.283	75.0325	109.611	67.1997	103.261	43.3558	21.6859	12.4162	16.2509	82.5522
PTOV1	80.1976	138.069	74.5331	130.916	38.7315	94.7807	52.4071	124.385	67.9716	91.6152	139.397	57.1062	95.1233	149.163	90.8253	55.7033	54.6104	58.556	160.719	93.5583	71.9732	29.907	12.1739	16.9519	82.4739
PIN1	100.381	109.065	185.431	101.741	85.0852	91.6032	76.2113	94.6062	43.3632	81.4262	85.8159	96.724	74.1443	65.6317	95.3212	74.564	93.4456	98.9363	133.553	93.2871	44.4769	24.1763	10.1534	15.4553	82.2749
PSMC3	137.286	79.9462	101.835	94.5457	67.4235	65.4139	103.684	107.907	64.7844	100.449	98.6933	162.618	75.1729	50.8215	105.108	94.1378	97.5297	71.5747	97.4607	104.226	42.3645	19.3645	10.3307	12.9151	81.8996
RER1	99.8688	66.4536	51.8564	74.8177	25.272	48.7545	114.698	86.5461	118.08	115.417	147.759	47.65	55.5668	70.6512	88.8392	59.9929	95.3923	114.262	143.743	67.2678	103.131	69.5786	48.3232	50.397	81.8466
SF3B2	125.421	78.4391	49.5412	108.367	22.6444	76.5239	98.4136	98.8688	41.3932	137.166	142.327	44.2213	79.4974	80.4126	132.785	68.607	83.9724	156.252	163.439	74.8322	47.1449	23.4849	12.1729	13.7416	81.6528
U2AF2	100.575	81.7695	49.3542	110.464	26.4399	67.4602	120.432	98.7193	48.8486	129.856	151.785	42.3718	47.2209	78.8716	133.441	68.3188	77.9382	185.164	90.9142	61.5514	98.5065	41.676	19.2554	25.9752	81.5379
SAFB	109.036	127.268	60.7218	116.052	27.5678	87.8995	96.8876	71.0818	51.3602	129.528	194.514	47.499	97.6068	72.5921	107.459	62.531	67.0619	161.459	116.469	67.674	36.4349	14.934	7.3049	8.84631	80.8245
SSR1	139.125	68.7305	71.5741	86.8602	20.4802	52.478	104.991	80.1052	101.513	100.668	125.236	42.3312	111.608	84.5366	105.145	74.6955	65.7932	104.67	172.748	68.294	61.3758	32.2638	29.1595	31.2783	80.6525
MAZ	96.1736	100.241	74.3659	116.054	28.1719	62.8957	105.944	62.5481	45.0038	92.5542	109.852	146.271	49.6561	51.4283	168.17	95.3268	69.4295	114.151	113.801	64.5591	90.7059	35.8061	15.9251	26.0233	80.6274
SLC3A2	112.17	55.6322	72.7479	68.9229	16.4548	28.2278	76.064	124.248	44.1935	166.914	169.88	61.9041	36.0252	59.3617	71.7449	63.3084	135.331	80.3366	91.3063	51.155	162.757	71.58	56.368	52.7785	80.3922
PSMD4	119.513	83.1631	69.9029	84.6468	60.609	74.4221	79.3067	74.4362	54.4276	113.319	136.798	197.388	48.6676	46.3099	100.125	82.9879	96.2275	100.256	113.991	104.068	45.2977	19.0711	10.1006	13.002	80.3348
COPS9	56.8992	114.425	173.858	86.2999	46.8754	191.942	174.734	131.239	40.7162	68.3076	67.0238	97.144	49.0517	63.2554	71.5548	79.9567	84.4668	72.4483	105.902	81.5285	33.2247	15.3201	9.44036	12.4003	80.3339
TMED4	130.412	57.7815	36.6193	98.2363	50.1367	31.9052	89.4455	106.717	48.2908	124.164	157.096	77.8503	61.2429	139.266	97.4455	59.9423	71.0433	105.027	144.375	93.5872	58.8079	35.3897	24.0415	22.8255	80.0687
CZIB	135.179	89.8329	71.9116	117.779	67.792	83.5752	71.5366	127.031	66.5979	107.078	101.263	111.207	52.9441	97.8431	95.0897	64.7522	72.5173	77.7748	115.552	107.603	39.5293	19.7233	10.474	13.2346	79.9092
UBE2D2	99.7909	70.8879	80.0907	81.4615	24.7597	88.5526	73.343	57.3074	37.8893	99.6758	122.548	76.5646	59.8028	61.1747	155.621	78.7839	83.7458	155.662	199.102	70.6307	59.1633	33.5164	20.74	25.3309	79.8394
GUK1	87.0009	113.115	132.83	128.847	27.9097	108.914	121.657	141.215	73.9797	133.783	87.8403	23.0763	39.7186	70.8676	133.607	72.0009	93.7136	115.733	60.7811	54.9662	44.9413	16.889	9.8403	12.2316	79.3941
EIF1B	93.0669	142.965	161.078	102.178	91.5469	79.0527	53.7704	71.5623	76.0582	86.014	110.376	74.3681	43.3515	73.5941	81.3696	46.6173	47.9132	94.5303	238.373	75.1726	25.7673	16.0497	8.25827	9.71338	79.2811
NAA20	94.1511	91.9945	90.9876	87.6073	90.0191	54.5743	69.4742	119.319	56.865	71.6603	95.5338	113.298	46.6546	100.878	95.3565	71.3988	77.6103	66.4397	110.335	133.218	53.758	31.7278	32.4938	46.872	79.2595
ERH	96.8737	73.7478	68.6725	99.5865	28.9969	54.2069	166.734	69.5656	54.994	87.1149	120.642	62.5907	93.7135	82.6617	126.22	100.877	71.8062	128.382	161.793	74.2205	39.1806	15.0011	10.2931	12.443	79.1799
SF3B6	103.425	74.2546	56.5159	114.797	40.2562	68.2026	88.503	103.589	75.306	115.929	131.512	67.0152	69.9954	95.8781	124.721	68.304	80.9159	162.529	95.3293	70.1165	41.4485	22.6088	10.3472	15.8578	79.0565
LOC102390363	124.003	132.033	121.589	109.969	44.5605	53.4554	64.2862	68.2922	48.1737	75.7603	158.693	161.662	81.9096	114.442	102.286	75.1297	43.202	72.1862	44.4516	96.1471	45.7301	26.0668	13.2467	17.1329	78.9337
ADD1	134.186	152.242	162.937	113.783	26.696	123.016	69.8782	85.2068	19.5602	91.5929	97.6327	55.0277	61.4839	58.7836	132.646	45.2726	83.4972	120.883	69.6081	110.213	38.4642	19.7968	9.52058	9.65098	78.8158
FAM32A	130.065	71.9224	75.0684	92.7231	28.2913	59.1747	93.8214	97.8258	45.9717	154.032	102.184	48.7662	64.3649	64.485	129.855	84.3296	99.0747	138.77	115.588	75.6013	48.5063	29.8862	16.1921	20.9991	78.6457
NEDD8	80.9138	87.298	117.072	83.9433	44.208	75.1743	114.224	99.028	40.9517	95.0854	91.0028	94.4215	58.0657	58.2369	84.4781	85.7702	88.2618	77.4469	237.202	80.2878	45.3024	21.859	10.6413	15.9792	78.6189
DDX31	163.685	76.9645	56.5697	103.893	31.0103	48.4635	68.6436	107.01	38.6324	115.346	135.507	45.3657	98.7148	89.4645	87.5504	50.3923	84.1203	90.4226	188.785	90.2051	54.9525	28.0761	14.836	16.6396	78.552
SLC25A28	165.606	75.5686	45.9024	176.28	46.2935	101.839	36.5108	82.0851	157.271	104.541	152.123	44.5575	39.2592	82.6983	66.2891	67.8436	94.2713	83.6841	67.3481	117.628	39.4886	20.6055	7.49863	8.01949	78.4672
TPRG1L	141.722	57.5875	63.5805	81.627	34.1883	43.5482	99.1142	114.377	92.5968	104.125	99.5098	102.719	42.6356	62.1435	86.0278	76.324	87.0249	100.559	193.953	72.7641	60.9729	30.0996	14.9093	19.3778	78.3952
EPN1	91.7291	87.7297	102.927	77.2141	48.6459	55.1729	62.1348	128.602	62.1941	96.5648	85.9129	153.987	34.5579	47.5373	74.3798	52.457	77.3479	78.68	142.195	86.6594	108.785	49.7707	29.9	39.5699	78.1106
SMDT1	75.8182	79.4004	78.2841	94.3895	56.1447	68.5514	150.641	138.923	46.505	98.9318	68.512	95.823	40.2741	66.4631	105.797	105.532	67.4506	104.14	107.997	84.3174	61.816	31.0374	21.9175	23.8321	78.0208
CCT8	84.7665	97.5823	99.4415	77.7407	37.9423	44.3435	114.998	62.8853	42.444	106.548	134.118	78.6678	102.049	76.2514	109.165	73.582	63.4043	102.259	218.452	83.1347	28.0346	12.2192	9.07082	11.9196	77.9591
ACIN1	114.392	85.9191	35.8095	115.593	22.9971	54.8435	78.3943	94.9798	46.4365	126.625	174.891	37.9352	101.824	82.5516	109.66	50.8384	74.3152	171.768	92.4112	78.5502	66.0685	27.334	10.7015	14.1357	77.874
CDC37	159.983	74.7109	91.8814	98.2211	37.4372	44.2917	82.0299	85.2689	37.6055	131.078	99.0892	102.497	57.8477	84.5929	113.089	86.2922	66.4053	93.207	107.575	106.927	52.3838	24.1335	13.9085	16.1335	77.7745
LUC7L	95.9256	132.144	62.9274	112.847	35.9467	112.586	58.9897	98.4169	38.8924	102.879	179.533	40.7559	99.9294	100.434	84.9153	62.009	63.6095	104.736	107.414	68.1447	57.8841	21.7394	9.57856	11.9823	77.6758
ATP6V0B	97.62	113.333	124.06	73.7613	34.3942	81.8879	116.45	168.435	60.8304	131.887	124.401	47.8267	44.2486	59.0833	59.238	101.936	112.799	75.1238	58.7572	55.9446	54.7058	27.3818	13.2968	19.4958	77.3707
LOC102410147	89.1739	58.3348	26.265	111.054	35.9571	50.5727	117.798	87.1643	55.5276	100.877	142.775	68.6293	60.9009	71.1115	143.212	68.1214	91.7841	170.305	70.3036	72.5013	87.4429	34.6947	17.3509	24.8026	77.3608
MRPS33	108.001	53.2196	82.2717	93.9263	69.6265	77.5703	79.5236	91.1229	86.9678	98.9046	92.2563	107.038	57.1632	61.2405	103.209	98.894	94.6074	100.169	119.937	79.0795	42.1104	19.1428	14.9427	22.1839	77.2128
PSMC1	143.907	83.6848	73.7418	87.5014	43.8747	52.7268	67.8684	64.8282	60.7043	107.7	101.987	171.407	55.5612	48.1894	94.2574	73.6756	83.3814	84.9528	177.245	94.1988	38.9381	18.4214	10.8946	13.3809	77.2095
SELENOK	119.55	90.1754	82.4235	85.0878	56.372	74.7166	64.3491	53.8076	76.9658	104.892	90.8477	92.3181	43.532	106.865	108.739	55.9821	56.7771	100.246	242.081	80.2414	26.5741	15.978	11.9709	11.6325	77.1718
UBE2Q1	102.701	99.7584	91.9435	87.2047	25.8611	52.0924	79.0332	79.0004	52.5804	125.631	139.233	73.8342	40.5231	75.6999	97.5037	56.5765	70.7742	149.468	168.227	56.0861	53.7564	32.5429	17.7584	22.8462	77.1098
TMEM256	149.927	50.5586	40.8202	100.485	35.6738	66.6422	128.683	150.627	126.7	133.52	103.419	49.9438	44.7482	42.1558	110.3	96.4956	78.9121	124.269	20.7383	86.2203	61.3267	20.6405	10.4785	14.5656	76.9938
DNAJC8	127.319	93.5305	63.7809	105.161	33.5434	63.4861	64.3193	88.537	39.3709	135.071	118.562	76.0545	49.1583	84.4819	128.389	59.0397	83.0951	149.837	130.244	78.1255	34.8582	16.1757	8.30844	9.71763	76.6736
NRBP1	126.84	82.8121	46.7987	104.029	25.389	45.0098	77.3024	61.4116	42.3274	130.581	106.893	73.8586	83.7568	78.3662	125.453	76.3258	103.92	152.77	100.193	86.6341	49.7268	25.7039	11.4149	13.4221	76.2891
UBXN1	152.116	43.0364	41.9869	97.049	26.1206	73.5613	84.2717	91.8482	55.8567	114.998	105.538	117.432	39.4875	41.35	112.997	100.372	134.82	131.352	102.667	72.5471	45.9556	21.0979	7.5743	10.9715	76.0419
YIPF3	117.439	74.0572	54.786	104.699	25.4397	57.35	81.0965	113.297	62.8779	113.313	125.49	45.5839	51.9685	96.8646	93.2366	61.924	95.4026	96.7417	77.0825	74.4365	92.1633	49.3634	24.3528	34.6794	75.9852
BLOC1S1	80.4169	60.4656	36.624	89.1066	91.4985	99.9449	70.3491	165.624	86.6128	107.471	71.2831	165.859	26.3382	59.8872	98.0677	72.7754	69.4821	85.36	91.1132	109.462	44.1805	19.36	8.75709	11.1084	75.8812
SNX5	121.432	52.5757	57.2766	79.6528	14.5296	66.8053	97.5637	105.109	75.7151	85.058	180.617	51.4945	80.2154	44.4368	90.7541	73.6098	74.4969	112.574	58.7063	58.2695	94.325	66.3312	36.3445	42.3204	75.8422
CHMP2A	134.84	78.4721	62.5308	96.4229	31.2039	57.0563	105.371	93.4021	78.7892	123.711	97.5818	63.2037	41.8974	72.6422	98.6693	100.817	121.911	86.4293	92.8881	79.3419	52.1124	20.5136	11.4738	15.9571	75.7183
HM13	119.903	54.6592	32.8579	100.104	13.4738	29.4237	90.1716	65.4305	97.817	91.2327	109.511	23.5723	55.8722	89.2005	80.0158	40.6412	134.904	156.452	46.2348	71.1324	128.693	72.2701	52.3971	60.8525	75.701
AHSA1	70.1293	94.5725	90.0311	80.7723	38.5573	68.9228	82.6694	66.3415	45.9876	138.37	109.076	108.487	69.3705	74.2664	94.3352	73.9437	57.8433	79.9124	217.1	75.3064	37.1554	16.4034	8.10488	13.5885	75.4686
EIF3L	99.7191	53.4312	40.6509	112.967	29.4021	51.0605	98.3725	77.4205	52.0607	94.0449	123.801	87.1942	83.8317	50.7145	138.133	121.482	126.254	106.317	80.2747	81.0336	45.1424	22.7851	13.9618	17.7401	75.3248
TMED10	102.477	42.6719	43.8805	74.7673	22.261	65.4589	148.871	68.9555	68.4523	87.5072	178.889	48.0009	167.901	97.9325	95.2907	74.3931	65.2221	90.0819	73.42	62.2091	47.1008	29.8733	24.6414	24.5179	75.199
LOC102390349	102.014	37.3737	24.4252	144.976	24.6907	99.4626	101.744	80.4092	55.5546	56.4447	162.146	30.0743	132.547	42.2753	123.51	98.1657	128.654	93.4315	24.5843	58.4956	87.8612	45.9648	15.0717	28.3662	74.9267
NDUFB6	73.8149	89.515	103.416	79.6221	127.484	44.4451	84.7003	94.5783	39.1642	68.9945	47.7239	197.845	34.1722	45.6017	93.4209	85.8538	71.4165	72.8904	129.849	145.185	28.6333	15.9511	10.0907	11.7948	74.8401
PSMA2	107.192	49.0617	45.5883	87.9774	34.0376	45.1499	167.503	67.1443	69.3954	125.124	112.927	123.33	46.0738	51.814	109.182	81.0097	88.807	131.65	111.227	79.9659	26.8047	12.8765	7.44346	9.9772	74.6358
DCTN1	116.699	147.032	111.497	92.4058	25.6206	200.361	56.6202	74.9636	28.8873	98.4822	101.912	71.9927	50.0167	74.6255	94.4639	58.0744	64.1299	77.9587	91.5759	76.6709	38.942	17.8828	8.39341	10.4941	74.5709
TXNL1	99.3859	74.1318	84.3715	66.244	27.879	40.7321	63.9585	72.0626	67.3786	87.4846	107.801	169.557	57.6165	70.2904	89.9648	75.1694	76.1264	80.2378	221.702	64.4726	34.1413	17.9198	15.7438	18.4011	74.2822
LOC102392063	92.5129	86.7784	93.8705	65.8702	34.4089	49.7012	74.986	64.4958	40.8457	80.6861	104.348	193.817	67.0732	61.2783	98.5016	77.4499	67.5007	93.9882	124.648	133.509	30.0447	16.4987	13.1226	16.3758	74.263
KDELR1	160.023	34.0261	26.0697	117.25	25.5754	27.6149	136.212	84.2351	68.8529	83.1435	121.666	46.1008	61.2951	80.7027	96.9391	63.1024	92.5225	84.8298	65.3823	82.0162	105.211	52.3142	27.9345	36.4676	74.1453
PSMB2	106.27	49.8535	47.6575	91.0764	36.3025	35.0284	156.363	60.3361	76.3105	140.58	98.2617	94.4663	74.2241	45.8423	111.917	84.1381	96.4698	125.53	86.021	72.0856	44.7967	17.3531	10.9781	12.7315	73.9414
NDUFA10	108.869	72.3673	84.6692	74.0673	114.654	31.5994	109.062	126.023	63.5715	72.2621	62.0718	105.561	53.5245	36.2831	83.1376	109.103	82.3696	63.2653	128.891	102.373	45.6573	18.6047	11.0404	14.5958	73.9009
NDUFB3	106.987	81.5798	75.1004	86.8819	99.1612	70.4926	83.7539	127.692	74.8859	53.9911	72.138	131.212	42.5283	59.881	91.7849	108.48	59.0929	56.125	78.0152	152.592	26.735	11.3624	7.08867	9.78386	73.6394
CTDSP2	127.839	88.2118	30.5898	102.13	23.5656	41.9657	79.3656	90.2041	64.8392	120.729	179.043	44.1245	101.287	48.9032	109.592	95.1743	91.1318	82.8164	29.4998	90.6096	61.2287	32.745	14.9829	16.3106	73.6204
STUB1	96.3867	112.224	104.135	80.4838	62.5682	63.5308	50.6973	88.1801	45.2067	79.0564	84.3544	209.38	33.2309	70.3308	84.7006	78.2076	74.2011	64.4853	73.4362	116.825	42.3378	21.279	11.8699	15.611	73.4466
RNF181	78.421	50.204	59.3253	78.7591	20.2009	47.0297	135.001	110.153	84.3273	139.759	75.0916	55.702	25.3698	45.4357	109.095	70.9402	93.1404	138.117	171.956	46.6283	61.3319	26.5407	17.1742	22.8095	73.4381
CUTA	87.8447	66.49	60.5209	86.4088	34.7272	62.841	91.3524	156.227	38.8787	84.892	106.427	90.0728	44.8286	92.8311	82.9982	80.0974	90.2721	86.0116	66.3631	74.854	89.0091	36.1466	21.3482	27.6578	73.2958
UGP2	102.679	56.4886	101.7	68.3448	32.5821	29.672	58.236	45.9661	100.204	70.5265	85.9472	156.999	40.0773	38.4617	106.19	57.1935	52.1007	75.4605	84.9094	151.115	84.1618	50.2076	40.2217	66.5678	73.1672
TOMM7	64.3856	89.0253	84.8134	103.92	72.2931	95.0274	93.4877	114.376	35.3795	96.1629	88.9436	118.695	86.5426	85.6261	77.7634	70.729	65.7744	60.8428	56.4191	121.1	29.2214	17.6269	10.2224	17.1444	73.1467
FH	85.8706	57.8552	59.194	65.9175	108.389	26.1784	102.707	115.845	100.914	60.0071	89.1092	198.031	62.3524	45.1767	87.9714	124.188	72.6867	71.449	30.4438	138.743	23.7025	9.89139	6.75208	10.8476	73.0926
ANXA11	114.433	91.8462	41.4924	103.819	60.9385	22.8891	111.974	73.8589	21.9112	125.909	136.818	88.7309	44.9294	45.1153	110.9	50.4792	73.2853	164.499	34.2486	108.486	61.8336	27.9757	15.7661	21.6239	73.0734
LMAN2	110.394	37.6131	32.8258	108.663	20.7197	36.7279	142.63	105.717	126.66	133.822	108.431	40.4443	47.9746	57.5754	92.2097	58.73	68.377	115.557	81.878	71.8737	63.0344	34.6711	24.0344	30.8227	72.9745
CSNK1A1	103.204	64.8304	44.5621	74.6787	26.8197	50.1804	87.7642	56.5606	43.2284	80.9823	143.071	74.3098	147.497	66.7886	114.139	114.853	96.678	94.4718	135.005	52.8607	33.2665	16.9371	15.1311	12.8768	72.9457
TCF25	94.5601	61.682	51.154	86.7458	23.1432	45.9586	76.3442	84.8193	46.4066	82.3047	114.792	54.2404	46.3564	66.0468	100.212	105.879	115.227	93.3397	155.997	66.9192	85.4361	44.9107	21.5275	26.1639	72.9236
GET3	102.436	87.3801	104.582	82.3203	57.7561	45.7726	81.5448	87.2396	59.1137	72.4215	63.4716	119.353	34.7775	62.2258	107.643	87.5861	69.5121	76.8291	179.661	92.0958	37.0693	16.1336	9.14726	10.6751	72.7811
UFD1	117.008	54.8315	46.8187	90.9114	35.0121	51.3775	73.9613	93.8688	66.4233	104.837	115.326	74.588	43.7912	71.9648	105.428	73.3021	93.9027	111.977	142.23	70.3503	50.8345	22.776	13.3945	17.2353	72.5896
SRP14	85.4115	102.262	141.077	69.6526	55.1444	86.3031	80.4008	65.9988	50.0225	103.06	104.334	113.284	50.7058	95.3362	84.301	50.3736	47.4609	141.288	85.8513	69.8097	26.4932	12.7672	7.99677	12.5635	72.5791
C6H1orf43	81.411	64.0915	61.9896	73.5234	37.5534	74.1977	95.5299	82.2231	63.8839	114.705	118.38	86.2021	67.7717	60.5482	79.3656	78.2571	70.8889	88.8203	175.996	64.7428	39.9662	21.8557	14.8387	17.0273	72.2404
POLR2J	93.9566	65.7265	59.6946	82.9608	34.8723	41.2915	60.2698	98.2776	50.6755	122.248	74.1736	81.9625	30.0837	54.3111	109.949	64.0421	86.7823	138.416	206.855	69.9294	45.8049	21.4727	14.0688	18.0266	71.9104
COMMD3	87.4624	77.2993	49.177	92.0571	52.2788	57.9135	41.2396	80.2444	58.4407	110.747	135.721	85.8883	36.5914	58.5026	99.9217	55.9773	79.4648	123.954	186.42	73.6772	38.368	18.412	11.7194	13.9478	71.8927
TXN2	106.671	83.7134	87.035	86.2635	65.079	37.6528	90.5968	127.772	69.8975	87.3002	72.0977	92.23	34.4196	65.7576	90.9535	117.179	70.0643	80.65	78.6631	87.1141	40.7882	21.1872	14.9887	16.8119	71.8703
MAP1LC3B	95.6552	85.9743	92.0623	77.754	67.3483	94.7658	103.075	59.6725	38.3446	99.157	118.195	176.198	37.9287	30.7323	70.7269	81.5108	63.3672	77.5737	111.852	75.8819	33.4911	13.8898	7.06804	7.96087	71.6744
ATN1	95.8194	179.313	107.03	94.2157	19.3684	44.5394	48.6038	66.3002	12.8437	96.1806	106.465	48.3889	25.5668	84.7209	97.5614	63.718	51.6591	69.6809	175.636	67.9314	79.0388	41.4366	21.6095	22.2169	71.6603
LOC123466000	74.9081	29.8499	18.3963	76.9936	12.6534	40.5401	113.723	31.5397	40.7019	64.014	166.941	39.1364	94.2364	40.2941	120.383	114.065	78.1124	119.168	23.2999	68.1764	169.391	95.0258	34.9609	51.3378	71.577
SEC62	129.5	96.2033	84.8003	76.0797	19.0631	100.046	47.1921	87.64	104.782	114.67	136.651	34.3709	59.6885	114.199	82.5486	45.961	53.3466	92.357	80.837	57.1151	40.4487	20.328	15.2154	22.4596	71.4793
EIF4A3	121.067	72.7088	42.1415	90.7736	23.2952	59.5408	98.5844	76.5269	48.5224	113.214	140.086	41.6196	82.0692	82.0852	114.335	67.671	96.5081	113.595	78.2081	64.4897	43.4952	21.4601	10.9929	12.473	71.4776
DYNLL2	54.7455	184.243	182.942	57.0854	49.7578	96.0052	62.2711	63.0899	78.1113	40.9355	117.279	107.369	42.4576	76.8418	79.778	64.3662	20.8257	52.5597	127.149	56.8133	37.1731	24.4319	14.9893	20.1892	71.3087
TIAL1	87.294	73.3267	35.9687	111.325	22.9691	75.4421	74.1834	61.4381	86.8453	103.761	149.796	81.2218	107.181	61.062	92.6956	63.7372	65.3561	137.528	81.0708	65.4934	31.9978	14.4949	9.27196	12.5767	71.0849
MGRN1	98.9285	69.7788	65.8721	104.52	47.0501	67.6863	60.3853	83.1733	35.832	96.5723	154.589	39.8075	42.4376	95.1194	106.834	69.0653	74.8748	157.825	43.4711	88.1202	59.1464	21.9885	8.70277	11.9422	70.9885
SERP1	58.024	40.9491	33.1137	62.5935	8.41572	52.8631	110.305	55.3257	88.0446	125.491	169.024	27.6387	62.6991	98.7224	89.6104	55.9597	57.0599	153.248	89.8766	29.426	72.2129	53.509	53.9176	54.5616	70.9413
DLST	115.826	54.7926	46.5864	74.8411	126.959	25.9846	111.93	123.602	37.3281	80.2132	84.048	147.412	44.2384	38.2987	86.4177	131.95	80.4097	65.6454	55.8127	104.933	28.2343	15.5109	8.65485	10.3766	70.8336
CLTC	81.2589	118.091	151.697	68.0319	12.5309	67.5609	120.027	65.9303	47.1732	87.0896	113.869	49.7467	134.38	77.9754	84.7394	64.1849	58.0914	94.5432	72.8212	42.3062	33.5016	15.6519	19.714	17.3976	70.7631
SRSF4	150.174	89.9221	43.9768	105.111	23.7429	61.5327	72.3266	84.4728	47.7248	109.976	142.195	40.5899	49.5021	83.5174	107.355	59.5086	69.2215	141.496	80.3469	66.807	39.0977	12.5515	6.35025	7.66209	70.6317
LOC102390317	75.5515	28.8564	17.1561	104.211	19.6017	52.4456	102.137	52.9325	36.105	64.3895	119.38	38.4766	137.567	36.6601	129.009	99.0851	119.452	123.347	30.9476	54.582	129.019	64.4224	23.8669	35.5628	70.6151
SUMO1	105.596	97.4509	94.4627	88.6283	25.1538	50.3992	69.3899	85.9298	64.9377	104.939	123.079	80.884	51.6467	79.0475	103.44	70.0839	63.3002	106.764	115.41	61.6929	24.3227	11.5907	6.29259	8.75238	70.5497
MMADHC	83.2686	52.0113	49.2825	65.2949	58.3842	43.4302	75.6808	85.3479	91.6324	53.2317	91.2075	132.221	61.8875	35.2505	89.8196	106.709	65.603	66.7198	193.464	80.9796	39.2192	25.2532	20.272	22.4253	70.3582
DNAJA2	83.8101	85.2666	100.109	67.5191	33.3389	36.9949	91.6254	62.4211	51.9194	72.4653	118.828	118.635	65.8446	61.8671	89.3687	76.2711	73.396	97.1619	167.306	65.136	25.821	14.699	8.90431	13.3245	70.0846
NSFL1C	127.222	83.5095	64.18	91.6017	38.7028	72.4436	54.7902	87.0836	62.6498	95.6945	109.181	107.604	46.3739	59.9127	69.376	59.9815	84.3937	93.1872	89.1638	84.1825	46.5613	20.9915	12.2876	14.6858	69.8233
LOC112580290	106.406	34.0476	26.6291	65.2811	21.7691	29.1572	67.5831	39.0427	56.7496	71.8776	97.4292	224.346	23.245	45.1135	80.4376	74.7764	58.3949	84.1632	23.0108	87.0014	120.34	96.2118	66.4772	75.6779	69.7987
PSMA5	105.883	44.0469	48.2547	83.5109	24.1702	35.8132	169.22	52.8855	71.6226	103.331	108.802	129.965	68.6788	44.7564	97.0694	74.9607	84.6661	120.846	85.9454	65.2534	30.6072	11.1028	5.73162	6.94178	69.7527
IK	119.959	69.838	53.0648	87.9891	34.5631	63.3268	59.5308	65.2273	42.3289	113.68	113.161	84.2039	67.9948	57.9803	91.8931	77.1614	66.4162	92.5687	170.729	81.773	29.2398	13.3684	8.44316	9.20178	69.7351
GNPTG	91.9837	84.1163	45.005	102.602	23.7974	58.373	59.9746	108.621	73.6638	105.626	113.266	45.9255	47.1633	80.6522	84.4127	52.9029	82.4413	129.492	79.5272	64.6446	67.7747	27.8093	17.9475	23.1385	69.6192
LOC112583937	85.5439	34.8249	29.6448	146.673	26.4393	102.145	73.7162	61.7197	33.5862	93.6574	101.747	35.4456	98.0098	44.8719	109.327	76.6565	123.4	83.9224	17.4493	109.133	88.5631	45.0386	19.4825	28.0736	69.5446
ATP6AP1	90.242	100.632	112.616	62.1022	28.5756	63.0572	87.1241	111.509	36.9035	155.822	127.612	34.7744	34.7523	70.2996	57.7921	59.0632	91.3936	102.443	75.5197	53.0101	50.74	29.3752	15.1921	18.3613	69.538
GATD3	150.305	50.3003	61.5949	74.9601	108.556	40.5789	83.2795	125.84	102.579	63.2626	65.1638	130.51	26.0402	42.3382	73.2019	75.658	68.5471	67.8383	79.4476	103.291	35.5159	15.6559	8.5268	11.8826	69.3698
VPS25	112.245	76.7682	74.4255	102.623	34.5852	49.0558	85.937	101.127	61.3276	90.3159	96.8237	66.8286	45.4276	58.3698	111.9	82.2124	105.496	102.016	56.2644	67.3641	39.8241	19.2113	8.78878	12.1115	69.2104
ACTR1A	87.7658	125.15	121.879	78.4212	22.388	107.529	81.1631	50.5154	17.6602	96.6135	73.548	60.9735	44.8955	50.4917	87.7894	76.7602	104.358	85.9944	143.253	59.6814	39.6141	19.1468	11.323	13.9521	69.2028
ATP6V1E1	60.15	122.056	180.486	46.0595	27.1688	87.6582	82.1898	90.8554	23.3472	87.0843	93.6355	70.6332	37.6364	63.3451	61.0109	103.02	115.467	66.6304	130.002	41.892	31.6159	15.5489	8.92035	11.0417	69.0606
RAD21	85.2128	121.379	113.664	72.9537	35.351	101.486	77.94	60.7478	33.1961	85.2662	137.755	58.3881	90.7719	69.8389	101.275	60.7615	54.8192	118.301	76.7838	51.2087	19.1009	11.076	9.26703	10.3261	69.0363
STT3A	93.9069	26.8841	22.1407	85.0751	17.9723	39.4007	135.444	64.5274	63.9307	85.6384	132.372	32.1189	127.683	69.7951	85.4411	57.4743	72.6781	93.413	145.201	59.2439	54.1246	33.106	26.8392	30.0658	68.9365
SNRPC	72.7267	61.4709	46.4079	90.3299	30.1279	45.0708	96.6223	60.4847	50.5967	96.8383	90.9693	71.709	51.9699	45.5153	121.941	64.3887	75.6667	144.378	182.904	78.7764	34.9534	17.9582	8.99311	10.271	68.7946
PDAP1	113.329	58.6664	57.5883	88.8468	35.4562	50.2941	69.497	65.7544	39.6714	82.423	110.217	85.7629	40.3844	49.6967	113.421	83.8336	79.5653	78.7084	122.851	77.6425	75.304	28.6921	17.5099	21.9569	68.628
QARS1	109.903	31.7575	24.1946	92.7578	24.0939	47.6605	111.355	64.4224	32.5743	101.197	115.911	46.7534	70.8822	43.5864	107.088	86.8964	115.763	127.922	116.812	66.9756	54.5837	23.2448	12.6247	15.8957	68.5357
AIMP1	111.306	54.7537	40.8431	88.27	34.5132	66.8094	84.1895	55.379	45.2155	82.2269	112.143	103.492	92.2645	40.2244	110.688	104.162	88.2913	67.484	136.244	75.8155	24.9618	10.1858	4.87888	7.4723	68.4089
SCARB2	110.428	68.7086	97.0351	73.5008	27.7167	156.867	70.6161	45.7519	67.2924	106.058	168.627	57.9966	101.148	78.309	63.3943	38.5654	55.1196	54.5566	55.7077	94.4892	19.798	11.4448	9.2615	9.02018	68.3922
EIF4G1	78.2467	37.2125	41.5005	56.6668	21.9794	26.024	95.7635	55.3008	60.7449	81.9257	108.71	153.681	75.0633	50.6846	102.787	97.9094	80.015	78.1837	123.492	74.1999	46.5763	29.2253	27.2143	30.2094	68.0548
PSMC2	104.388	78.8479	66.1786	65.5997	36.3357	58.9627	71.7053	59.9757	50.1996	89.3425	92.9469	135.79	67.5563	66.7188	90.2151	73.7337	76.0251	84.415	117.051	79.1259	30.3515	14.2015	9.95557	13.2425	68.0361
OSTC	95.5951	36.6471	43.3927	86.4803	15.1826	37.591	98.1177	67.3909	122.051	86.3564	122.7	34.3901	76.5329	107.742	105.86	62.68	100.424	135.19	52.9966	57.8239	35.2594	16.2819	16.0752	19.8381	68.0249
GPAA1	107.423	75.3409	45.2494	86.5811	29.1474	52.7978	74.5333	101.12	75.8206	100.13	103.652	49.4399	33.7618	62.1523	81.4569	53.2764	93.4512	101.528	75.1167	64.0795	80.3551	36.1707	20.7302	24.6228	67.8307
LOC123464785	76.2686	48.5015	21.5415	93.2377	28.7959	40.1322	104.159	71.1704	46.5073	92.9329	119.574	61.2864	43.1102	54.9774	134.156	60.3646	81.8551	148.475	60.6563	64.5337	90.1708	37.3166	17.856	25.7675	67.6394
LRPAP1	121.258	47.2693	60.2716	103.883	17.8494	35.1275	83.6912	152.217	51.3471	136.879	114.958	25.1014	61.925	60.8449	75.0088	50.8827	83.7813	84.3824	61.1588	74.6131	61.2187	25.6404	11.3549	20.1263	67.5329
KHDRBS1	109.569	70.129	41.4805	78.8095	19.0247	58.7463	83.649	61.8999	35.3139	90.6125	154.613	52.1214	105.852	70.6969	94.7714	49.7863	76.4531	122.235	121.424	57.95	34.3504	13.3981	8.73141	6.81161	67.4346
CAPRIN1	99.4951	60.3917	55.9535	73.8146	20.2888	38.4677	103.723	78.3755	35.9283	87.4055	119.189	63.4483	105.633	68.2823	103.22	64.7657	46.5787	108.688	175.561	55.7074	22.9465	10.9587	8.4772	9.21751	67.3549
TM9SF3	106.907	43.9914	55.8623	72.971	24.1701	55.4814	103.059	72.6459	47.5759	82.9242	149.335	33.6166	91.4213	81.5883	91.531	73.196	81.9048	83.0322	104.836	50.2058	44.9181	23.4372	18.3831	23.1431	67.339
NUCKS1	73.5362	88.6567	67.4171	75.7433	28.6241	68.4086	59.3317	73.8998	71.1202	73.2745	126.926	93.386	110.755	79.1665	124.939	42.138	32.6037	161.816	62.8843	53.1928	21.7048	9.03023	6.3246	7.9452	67.201
BAG1	95.0433	82.3019	78.7977	64.5251	29.1731	46.3339	80.7464	60.1301	41.9885	94.2424	96.8625	70.5177	40.8221	30.1225	72.5653	63.2807	74.855	76.6792	220.94	85.3349	43.9752	24.8384	17.2907	20.8066	67.1739
APEX1	137.418	51.7511	57.1033	77.1163	17.1656	53.98	84.7945	57.0863	64.5976	76.6264	148.108	51.1059	109.964	58.3754	109.916	44.5411	66.5157	122.972	88.7372	46.7775	45.319	18.7617	9.64032	12.6795	67.1272
OARD1	65.223	86.4428	36.9352	107.587	36.2465	74.6299	124.875	63.7149	68.8697	83.7851	143.799	57.9393	50.9166	68.7207	104.217	78.7134	50.4674	110.081	69.061	58.9008	23.5136	15.2885	11.8269	18.2384	67.083
SDF4	128.161	35.1735	31.6583	75.8005	21.7787	33.6372	107.378	103.872	72.7381	111.24	99.1126	33.8424	60.0002	63.6277	70.331	58.337	85.0831	64.2483	107.528	67.3207	61.1728	44.5861	31.6341	40.881	67.0476
LOC102404294	102.899	99.6238	120.232	79.1672	19.0996	37.0473	98.9762	85.2596	56.3944	76.1099	95.9054	26.3008	62.2737	72.3041	104.388	61.8099	74.7055	104.937	94.3213	51.4953	31.0402	17.6583	12.3541	15.9253	66.6762
RAB5IF	80.5728	66.222	66.2914	67.2426	26.931	33.8729	61.8808	74.6853	118.063	59.7488	76.8835	95.4045	35.9801	48.3165	76.6246	78.3098	108.352	56.8411	65.2985	66.0433	84.8874	52.0151	43.3372	56.3993	66.6751
LOC102402413	94.4465	57.6775	31.5503	97.5336	15.8463	45.0601	69.67	59.8778	51.7945	91.1581	146.695	31.9226	82.161	50.8789	122.534	81.0626	94.2004	133.461	97.6114	57.5553	42.8755	19.4407	9.82523	12.842	66.57
LOC102403097	95.2164	86.0837	68.8878	81.1309	27.9596	103.633	80.564	56.1064	31.4061	92.0206	115.792	84.3279	60.2734	56.5043	96.4962	65.7783	58.7426	96.6774	132.592	73.6072	14.4732	8.8409	2.9143	5.33459	66.4734
SUPT4H1	73.5218	88.5347	63.5624	98.2161	16.9348	32.2139	101.305	58.0116	40.4503	107.285	105.786	33.1321	35.8275	83.5579	149.943	57.785	56.2292	161.594	84.1951	44.8908	44.4021	23.9589	12.7069	18.6582	66.3626
ARCN1	115.315	51.2778	40.6566	78.687	15.8006	31.4673	93.7035	55.7581	53.3931	91.155	132.754	38.8881	94.7772	82.1935	105.928	71.3714	67.8292	104.556	77.9595	64.7749	45.1229	26.7916	22.5939	24.5678	66.1384
LOC123465902	99.655	31.3616	23.8209	81.5877	17.519	51.2464	56.7118	38.1023	43.1886	80.3568	140.89	50.2303	48.5512	73.0066	106.285	82.0781	66.8218	119.316	24.8021	74.6777	132.484	66.5319	31.0581	45.1825	66.0611
LOC102395487	94.8075	75.0843	69.6028	87.3833	23.9077	87.526	52.4084	64.3729	44.3347	106.01	160.871	87.1601	76.2904	72.5972	94.2062	53.0951	57.8587	105.857	61.9113	66.4521	19.0762	8.29801	6.13235	7.30082	65.9393
SMIM10L1	135.171	78.7919	85.1605	87.972	38.7657	143.349	45.5538	62.0145	42.89	81.3324	118.052	53.621	57.2691	71.5475	93.0725	57.8829	61.0269	75.3343	24.5657	87.9525	32.7914	16.2928	11.7183	15.2457	65.7239
OAZ2	87.7964	76.5297	88.2741	78.4646	36.4655	38.3401	60.8653	62.2042	31.9273	98.191	89.4604	97.5557	48.1055	118.484	62.0411	56.5746	124.697	95.6517	84.8057	66.1803	35.0186	17.566	8.71101	11.306	65.634
NDUFB5	56.2858	96.0061	113.952	67.1047	99.7709	51.0919	93.287	82.7815	37.2004	53.9855	70.1367	166.104	46.1832	46.462	86.7118	102.164	71.6457	57.6249	36.5039	109.546	12.7078	7.44337	4.11471	5.92864	65.6143
OXA1L	97.1309	65.7965	68.5505	83.532	59.7405	29.8395	74.0262	81.549	54.9668	63.5951	70.398	130.989	44.802	40.6638	96.4699	103.234	90.4729	74.0613	60.2504	97.9516	35.9053	20.9532	14.6618	13.7802	65.555
USF2	97.9175	102.7	66.2073	65.5221	49.4228	124.036	47.3269	67.5808	63.4128	109.541	86.3615	77.2113	20.1877	64.5824	94.1633	40.1878	61.984	119.682	25.333	72.2757	55.2892	27.4132	14.5576	18.0598	65.4565
ZNF207	77.8709	59.2409	44.6842	61.9486	16.1731	61.353	86.3694	56.7374	33.3733	116.629	95.0378	50.0786	153.303	57.6701	104.629	64.2583	64.5049	132.554	125.022	41.3512	26.4528	14.1014	11.9183	13.1387	65.35
LDB1	94.6081	63.494	38.0552	102.373	31.4448	48.3618	47.2287	113.647	20.586	111.744	122.056	33.0205	40.9969	62.3882	91.6209	59.6698	109.188	121.36	87.7189	65.3024	55.7816	23.6204	10.3479	13.541	65.3398
SNRPG	73.27	38.038	23.9006	102.341	25.1026	48.2188	128.936	74.3428	52.2543	85.3875	115.058	65.653	79.4017	39.8039	113.309	92.1519	101.683	130.593	87.7669	56.0138	22.7655	4.7996	3.24279	3.35631	65.3079
CTTN	130.396	57.9019	46.2772	82.8214	22.7308	63.4865	60.6476	92.5552	57.484	93.2064	115.236	38.443	46.8843	70.0132	82.0681	95.8781	109.414	22.2646	122.435	77.1842	40.7088	18.1969	9.06695	11.839	65.2974
NDUFA1	56.5048	56.4759	53.3962	76.927	89.3072	61.342	126.096	109.331	49.2484	63.8241	63.883	113.734	47.382	76.1426	79.2952	118.032	57.8234	59.5555	22.2141	106.812	31.0915	18.7117	12.2199	15.7048	65.2106
ATRAID	109.565	43.5423	35.6881	82.1794	28.3965	35.0056	94.9256	113.48	60.6796	104.689	108.484	46.4493	55.6045	52.919	75.6086	46.4318	80.8599	82.9002	117.475	69.3616	46.1885	31.7107	20.1308	22.4428	65.1966
TRMT112	78.1263	45.6216	46.4793	90.973	24.6524	38.2673	64.7305	61.5171	64.0311	84.4436	101.595	99.8848	73.6614	79.3404	102.115	54.1869	63.2458	114.324	148.347	68.0011	31.406	10.8906	5.21485	8.59298	64.9854
PSMA1	96.8936	39.1801	36.4077	74.0412	31.8135	28.808	150.646	62.6816	56.2385	104.92	103.26	109.319	61.8633	44.2491	94.579	78.9978	72.1733	84.1507	104.636	63.5471	26.8018	12.5396	8.74767	11.0202	64.8964
JAK1	101.939	40.2357	38.5224	63.1181	17.8164	23.7178	77.4218	45.5213	34.4214	156.242	116.409	58.0324	74.3421	41.396	94.6976	38.6975	62.2324	147.811	47.604	60.2053	68.7358	48.0246	52.1768	42.686	64.6669
U2AF1	105.309	58.3991	30.4433	85.3006	21.6889	42.6037	104.967	64.9188	67.2668	100.11	100.748	52.8595	44.4502	57.3246	112.246	66.3018	59.7568	121.895	112.023	51.2031	45.7574	19.7535	11.0895	13.9588	64.599
LOC102394446	98.855	68.8918	59.8452	76.5148	55.1651	83.334	78.3732	95.9073	75.6284	71.119	62.6796	110.804	30.6638	55.9772	83.5659	86.1831	67.746	79.6103	59.4734	69.4354	35.7186	17.9921	12.4486	13.6779	64.5671
USP22	92.6328	119.2	103.078	64.2171	22.6111	50.3008	73.5025	85.0917	36.2659	82.2707	113.806	85.872	76.3557	65.692	73.0414	47.623	60.4815	54.7155	60.3286	82.2527	42.046	25.299	15.3716	17.2727	64.5554
LAS1L	87.5018	91.7599	47.8117	94.8001	29.5743	74.4205	64.8365	72.3324	43.2664	110.784	147.861	42.6238	82.933	68.6927	85.0541	43.5665	56.4334	116.874	46.8064	66.2289	35.3135	18.2306	10.4115	10.1551	64.5114
TFG	102.155	61.1523	47.9157	85.547	19.7347	57.5474	81.8372	60.6895	50.9591	104.143	126.592	45.8697	53.824	75.7197	77.9162	72.8485	68.5903	77.7647	96.6407	61.4735	52.8607	24.1815	17.8963	22.8536	64.4463
ORMDL2	89.6008	30.7596	21.2427	73.5983	16.6564	35.9128	90.6763	77.0153	62.6547	118.704	134.667	17.8538	31.9415	53.254	83.8774	56.6757	105.975	128.942	128.945	45.1265	71.503	31.1982	16.1677	21.8602	64.367
GNG10	89.9056	81.1921	65.3903	73.0473	22.4483	87.3774	51.8276	56.8653	56.7005	99.4378	112.128	87.3588	97.1887	120.105	134.167	38.9274	55.4371	71.3278	33.1568	79.7288	15.032	7.06955	3.53523	4.15312	64.3128
LOC123464705	121.258	78.2239	99.2601	74.4737	9.01699	53.0433	91.3279	72.9473	114.594	128.789	80.9068	18.3477	48.7785	66.2654	63.7655	27.4188	40.075	129.037	115.434	44.2505	26.0486	17.2534	8.03793	14.6359	64.2996
CCS	104.32	40.6707	27.62	121.697	28.1569	37.7697	67.7265	80.8469	77.075	165.033	113.7	24.3177	56.5886	39.1663	105.69	55.3197	72.7059	127.763	39.7951	64.2275	45.5724	22.79	11.4666	12.6227	64.2768
RBM8A	92.1982	61.1401	45.6088	79.0749	26.3009	101.725	86.815	69.5695	42.5951	116.837	118.605	53.4064	55.2451	54.9128	93.1445	47.4964	69.6126	119.838	86.9678	57.9104	28.4079	15.287	8.32521	9.53991	64.1901
TUFM	63.5551	56.5548	50.0202	73.127	64.5852	32.3315	94.1769	89.5634	57.9013	60.9468	77.8349	86.6453	36.624	37.9212	87.1414	117.844	65.7186	75.7418	164.801	67.7113	39.8689	17.0814	9.49712	12.514	64.1545
TPD52L2	101.36	54.1601	32.1434	69.4568	26.0055	60.0046	58.4883	62.8174	32.5799	97.6325	126.591	98.7516	54.2188	61.4013	85.8678	67.1073	114.013	86.493	76.7005	78.4867	38.607	25.2144	12.6427	15.6768	64.0175
SYS1	96.7773	67.0041	70.1829	72.6779	42.883	54.254	41.3419	70.0899	41.9054	95.6584	90.5686	112.741	37.647	59.0946	88.509	59.9881	60.4427	95.47	79.5616	88.6164	51.6056	22.5954	15.0358	14.5278	63.7158
ARFRP1	91.3186	45.8952	40.2207	71.0837	28.5817	28.8326	66.1363	65.0405	62.4298	75.8111	90.4838	101.635	36.7128	58.7815	87.0436	73.5444	66.732	74.468	179.664	68.9474	59.4982	22.1674	11.5286	18.8846	63.5601
LOC102393804	107.19	32.5957	27.4682	59.6702	36.1985	48.2984	89.5534	37.7757	31.5651	55.6767	54.8753	187.619	30.5304	28.0658	74.5058	73.4043	50.5076	44.4771	92.7894	61.3454	106.605	76.5176	55.1116	62.6238	63.5404
BNIP3L	176.087	68.1089	70.4576	72.6756	13.6169	63.0012	54.7059	55.8935	65.5039	112.004	94.4901	17.8346	73.5871	51.9782	69.7239	61.5654	92.9519	95.1369	95.8642	81.1304	17.5309	9.37376	4.65399	5.455	63.4721
PUF60	85.719	73.3006	48.4308	83.0514	24.4075	69.4781	81.8592	59.9675	38.6557	85.3388	97.6066	64.09	52.6151	54.849	96.9011	61.6239	55.7179	106.877	99.9526	64.8069	55.8115	28.4715	15.5607	16.4819	63.3989
IST1	100.451	66.6077	34.9363	66.2193	25.4874	60.2273	80.8439	71.5584	43.8204	97.4397	128.233	67.712	74.5229	55.8075	62.8302	71.3601	70.5798	76.5902	121.922	65.9667	36.1888	18.4844	9.69276	11.3411	63.2843
GFUS	66.6831	51.9324	41.8726	88.188	20.4225	29.065	90.6512	100.514	32.6745	48.0393	67.0888	36.4786	27.2484	37.2383	85.2484	46.8607	67.849	67.3847	77.0254	43.3594	168.234	87.4603	65.6183	70.7064	63.2435
RING1	91.5383	63.6323	36.0666	90.3527	23.8338	51.4174	62.2746	77.4002	44.7698	97.0715	112.338	49.2914	45.7354	76.2198	84.3992	47.0101	61.3385	94.9383	123.749	63.6255	61.9369	27.1581	14.2421	16.9444	63.2202
NDUFS4	103.331	77.7782	70.5445	69.5806	105.676	31.8579	50.8846	80.6355	58.3443	63.1461	56.6796	159.696	44.6714	57.2445	79.9659	88.2	52.0049	51.0133	66.4729	120.383	11.2482	6.1101	3.98988	4.07791	63.064
RBBP7	75.221	50.015	52.3357	91.6835	28.1667	37.2476	83.9908	53.296	26.8945	63.2293	104.369	63.5136	95.5345	66.5258	138.083	93.4428	68.0352	110.965	90.2946	64.7133	24.7437	13.4418	8.26026	8.68662	63.0287
SRRM1	101.432	84.7664	33.8447	78.0758	23.5861	42.2211	53.7828	58.0515	45.6369	92.4219	155.173	38.1247	71.8378	78.6339	85.1627	44.9832	68.0782	115.789	120.053	72.2223	23.6035	10.8252	6.44436	6.45505	62.9669
SEC11C	50.9554	98.2223	76.9639	44.8704	17.2352	65.9399	88.7074	56.4926	48.4825	68.5877	96.1642	30.162	15.0219	123.15	53.3328	42.4142	85.5541	73.1508	67.2747	26.7642	97.7864	74.8804	59.0682	48.1645	62.8894
SNRPB2	92.4264	65.2992	38.8692	80.0347	23.1369	63.2276	56.432	61.9998	36.0278	93.746	127.732	63.0858	57.0567	78.921	97.4246	40.1399	48.8231	138.347	129.781	61.8538	24.7338	11.2184	4.46122	7.32239	62.5875
PSMA3	88.0302	54.7671	46.5738	72.787	30.5512	63.2225	102.811	61.9807	77.0804	94.3864	106.517	94.8768	69.7347	57.0361	73.948	69.3922	75.6369	89.5973	50.2236	67.0762	24.1086	11.5845	6.33064	9.75721	62.4171
RPL7L1	81.7097	75.5394	82.8204	84.5958	23.7825	45.8833	78.2841	73.2682	57.773	78.3686	125.585	41.7343	68.2639	53.2785	95.4693	70.5893	67.0514	96.6195	70.6331	48.6456	34.9643	17.6394	10.5979	13.2029	62.3458
RBIS	99.8532	38.7608	46.3761	85.2937	35.8599	62.8209	55.6769	64.6861	52.6716	97.5922	76.6766	83.7242	36.2801	48.1732	96.9093	69.2339	95.0356	86.9585	156.372	68.2279	17.496	6.3463	6.55108	6.56642	62.2559
MGAT4B	101.907	75.0699	39.5175	88.8854	31.9035	36.7453	114.129	128.093	36.2363	106.263	68.9057	27.503	61.1653	52.2646	79.1576	39.0182	69.4744	82.299	139.376	57.5441	29.1101	13.7201	6.55793	8.84825	62.2373
CTBP1	100.046	94.3211	61.4818	81.9203	28.1327	49.5217	55.1321	66.4404	53.0938	93.583	86.2851	72.688	35.0461	57.9177	94.277	46.3469	66.2492	111.284	38.6033	70.1885	61.7013	30.4412	17.6898	18.7976	62.1329
PSMD7	137.228	72.9783	58.5793	65.7705	31.0555	62.2162	51.9106	48.8102	52.5825	95.2836	82.5904	150.466	31.2923	45.9763	100.688	80.0537	74.8932	73.9775	57.807	71.6228	18.3534	9.76144	7.10761	9.66289	62.1111
ANAPC16	97.176	60.5211	31.5974	79.7114	38.1326	30.3524	68.9235	85.505	54.9788	79.4593	88.457	150.292	38.08	69.4901	89.1969	71.2155	43.6862	92.8908	78.0098	79.7867	22.6263	13.8815	11.0157	13.48	62.0194
UFC1	99.4907	62.9845	77.9222	70.1996	20.8356	69.9117	64.5447	77.1213	62.6753	83.5624	86.6899	30.9278	35.3544	77.0452	78.6963	47.0274	90.4498	89.6868	95.8595	54.6116	48.3178	25.6006	14.9935	23.1207	61.9846
TPD52	116.81	113.074	94.0997	78.2087	14.3912	87.1478	118.661	65.8667	23.6721	114.844	138.36	62.8189	11.5575	65.5492	68.4264	20.9385	32.7634	74.7256	22.0299	62.4669	32.0024	19.5664	24.1919	25.3993	61.9821
NDUFV3	57.4137	117.321	91.6093	54.9637	125.42	72.703	64.2446	101.836	22.0438	61.4428	57.1071	147.948	25.6093	38.125	73.5679	56.4113	44.4242	67.4718	54.555	108.399	19.911	10.2863	5.14637	8.86897	61.9512
CDK9	110.557	73.4275	73.2682	82.6971	19.5247	26.8527	76.1091	65.2704	43.5176	101.149	123.615	39.5571	39.7822	61.5915	94.6266	55.6299	63.8307	110.322	73.54	58.4176	43.8808	23.765	9.93009	13.9714	61.868
HPRT1	64.2832	73.8401	128.92	52.4063	26.3063	15.0355	84.7158	79.5768	88.6988	110.172	101.197	55.9038	45.3761	33.0106	70.1372	96.3789	96.3399	111.32	70.8688	46.4762	19.3715	7.06093	3.0199	3.72657	61.8392
LOC102400287	55.2889	89.1771	151.165	54.1811	10.3486	45.5234	94.3043	101.005	46.7173	95.3416	84.372	32.8975	22.0379	72.6215	76.0661	34.8188	88.3877	113.551	100.542	45.5652	36.2818	15.2491	8.5424	9.90433	61.8287
POLR2E	67.3145	57.3899	41.5009	74.2708	28.1136	33.2876	93.5126	61.7114	42.2313	84.9398	86.9341	108.822	45.9708	61.9819	88.9971	53.1495	70.1027	111.899	67.751	80.3407	56.4766	28.46	17.6659	19.2706	61.7539
PPP2CB	86.1882	120.399	136.52	60.6304	51.5453	70.7522	32.5214	49.289	27.7091	84.3654	96.5031	60.9871	34.288	58.0367	69.5496	87.4762	50.5542	39.5371	56.3923	62.3338	51.3652	41.0952	22.7535	31.0394	61.743
RNPS1	87.5106	76.0217	64.4741	78.7695	18.5258	33.3613	69.6395	67.2322	47.6032	77.5085	119.133	45.074	46.2266	53.4503	108.569	49.7087	66.8819	109.71	112.908	54.5118	47.0171	23.7565	10.6084	12.7802	61.7076
DPY30	94.4596	67.2589	56.553	89.1928	27.9318	70.3477	53.5186	75.6735	45.8347	85.958	88.4697	76.452	34.5261	55.2041	104.662	51.2687	64.1465	108.384	103.915	66.0776	27.5459	12.684	7.72451	10.6163	61.6002
SPAG7	81.1509	94.4006	39.1647	73.4966	56.8659	58.093	69.2352	77.0807	30.274	90.3568	85.5941	79.9447	30.9487	67.0631	65.9436	55.4766	64.8051	101.223	117.806	91.0646	25.9528	11.2833	4.42408	6.73144	61.5992
RAB14	93.1084	82.064	79.9899	67.8772	24.1986	71.4499	66.4405	58.1015	54.0039	84.1127	118.146	52.2159	59.5713	66.282	83.8256	51.6093	60.6867	108.971	59.9296	55.0777	36.173	17.4847	12.6636	13.6454	61.5678
PFDN1	73.3135	48.3472	50.7761	64.7401	54.222	35.4578	75.5029	63.9686	51.2487	62.984	82.0543	143.672	64.1483	39.2313	101.015	76.49	61.9503	72.2568	122.605	80.2324	19.0815	9.15932	7.14599	9.03725	61.1934
SCAND1	58.7078	112.845	67.7856	69.1403	30.7134	53.0201	36.1539	108.248	52.8666	54.456	94.5345	51.5136	29.2959	96.5188	76.9036	36.5666	68.2712	74.0462	144.145	59.4979	48.8501	21.1423	10.3355	12.9212	61.1866
IFNGR2	134.081	30.2179	28.1033	69.1378	11.3016	29.1262	62.9682	33.2731	126.466	109.08	140.752	50.2182	56.8403	30.3533	59.1793	44.1746	80.3943	98.2077	11.7274	89.4119	71.3524	40.566	22.3321	39.1774	61.1851
DCTN3	74.0339	76.6297	100.637	64.3212	39.3024	51.2592	84.9384	86.3692	37.1033	56.4371	68.5064	64.5924	30.165	64.8861	69.8683	75.3141	65.9583	55.2051	184.536	56.273	28.0152	12.2521	7.19907	9.25304	60.9606
CHKB	94.003	59.0416	38.7257	91.3423	29.0163	53.1817	47.3193	82.5098	44.8304	97.7926	117.665	27.3295	39.3408	61.8894	79.9827	35.3782	74.0071	117.375	126.207	57.0762	49.5503	20.6476	7.38389	10.5458	60.9226
BTBD2	109.222	89.2972	76.536	81.9374	25.9503	42.8156	43.5778	58.5245	40.3053	85.3983	91.8451	42.7387	80.6903	48.8309	76.0668	45.6818	63.3104	79.3601	138.049	69.6688	37.5045	17.6944	6.3924	9.01801	60.8507
ANP32A	118.704	150.727	65.8292	75.1148	32.2573	43.7325	67.1462	66.5524	53.037	96.1546	113.89	38.2592	40.3309	49.6377	99.7013	38.9248	47.0265	121.053	41.8432	57.8718	21.4748	9.88826	4.05467	5.77402	60.7911
SYPL1	95.4327	27.0284	22.4504	76.3782	24.2144	70.5115	74.4755	64.1095	41.2963	122.966	160.649	82.4858	65.7529	44.8158	63.5318	60.3861	87.8866	95.683	66.285	58.3407	23.091	13.0133	6.46607	8.73889	60.6662
ROMO1	55.009	45.3073	43.7739	76.888	61.9131	38.0951	139.73	88.8894	60.2495	67.046	58.8753	88.6532	73.2002	49.9277	64.6833	87.6123	70.5864	51.048	84.3734	62.6569	43.1391	19.3693	8.96703	12.9983	60.5413
ADIPOR1	95.2216	61.5693	55.6489	51.0268	21.2332	82.6213	47.7159	52.5714	30.3064	82.6031	67.4564	103.728	22.4409	34.1322	69.9687	49.7104	69.476	65.8484	194.957	58.1775	59.078	33.6215	21.68	20.8267	60.4842
UBE2V2	81.1051	80.7599	150.307	78.5517	15.1663	62.3317	51.9926	51.9076	31.6875	108.15	83.4153	64.5637	61.5855	47.1664	100.837	66.839	61.1861	100.986	60.3862	59.0146	19.4112	7.56389	2.29716	4.39561	60.4836
CDK2AP2	67.5915	40.59	27.9672	74.8846	17.3777	47.7176	118.121	74.0005	53.7198	112.685	67.452	28.9098	9.84418	71.3042	117.889	42.4377	49.3805	156.881	32.7658	33.9408	85.3107	47.6925	32.3542	34.4776	60.2206
STMP1	99.2612	36.3707	30.5804	62.0956	21.7151	27.1695	59.2916	76.79	48.2093	80.76	119.392	87.8163	50.6516	63.1683	101.391	79.7649	139.156	84.8	35.226	70.46	31.2181	15.1527	9.39948	13.5289	60.1403
LOC102396422	106.744	82.0471	51.8348	65.5851	23.0521	98.7015	71.2582	60.6833	33.4426	81.0477	78.1866	65.7889	49.3011	64.9629	69.7683	41.9598	57.7689	82.6447	78.0591	53.6717	51.9836	27.3155	18.1812	22.6285	59.8591
RAB18	84.2164	68.7679	76.3506	64.3005	22.1069	65.326	44.8136	50.5368	33.3481	90.6545	109.215	47.5658	64.0661	52.8007	74.9943	58.5764	70.0823	63.6763	69.0131	63.5622	50.5626	32.9265	38.6376	39.6263	59.822
LMF2	107.595	76.461	37.9067	108.753	26.6463	75.2751	44.8392	71.0303	64.4796	90.1749	102.436	22.3346	49.8989	63.6523	68.0294	37.9828	55.605	73.3621	42.4888	86.2186	64.1787	28.4425	16.6229	21.1312	59.8143
LOC112585622	80.9843	26.6016	16.1557	81.7391	15.4921	39.5144	80.2824	39.7597	57.5442	50.4451	163.205	31.919	74.8502	46.5933	97.6157	93.3349	66.1549	104.041	26.1465	54.489	94.0926	47.9683	16.0316	29.2752	59.7598
MICOS13	49.6874	31.1999	52.5562	64.1969	49.5652	36.0013	117.661	107.547	50.8014	72.9102	63.6006	51.1224	27.6763	36.7835	76.1266	103.065	72.086	62.1759	175.343	48.5115	42.2216	17.5519	9.63698	13.0136	59.6267
COPA	98.3768	62.8538	50.8379	57.7018	14.3325	50.9244	94.1697	54.7612	41.0454	83.3182	106.293	35.4069	117.418	89.3429	70.6653	50.2085	54.5795	83.2497	69.3926	55.1625	33.8777	20.8855	17.0964	18.6472	59.6062
PSMD3	103.262	63.9747	51.683	65.7491	24.0838	41.0758	58.3465	54.5691	57.0611	78.7027	90.2	101.195	53.8378	40.6936	78.7307	56.7196	86.2116	74.4507	78.6756	71.3612	42.3122	20.87	15.27	17.7499	59.4494
RSRC2	94.4972	67.9534	41.1657	69.8504	17.0422	47.4421	44.7411	61.5566	30.0448	115.51	154.75	34.7165	90.0007	72.0433	81.5257	49.4732	48.8573	112.035	88.0424	57.8407	21.7726	9.0186	5.80977	9.92706	59.4006
EIF3B	86.437	49.791	38.0936	70.9055	25.748	33.0856	67.9294	48.8891	30.1807	71.1434	95.9695	85.663	47.3798	48.38	115.251	71.8529	80.8492	91.5621	130.522	54.6134	42.0384	17.4188	9.95421	11.729	59.3911
AP2S1	74.4273	70.5662	115.011	70.9276	27.9565	41.4377	62.371	59.2256	45.1968	71.6811	50.8155	86.132	28.0777	38.7017	71.3107	57.6771	76.7118	59.4288	74.0458	64.064	91.6268	33.6955	20.6161	33.5049	59.3837
LAMTOR1	86.7711	53.8171	58.8776	59.1595	38.447	83.1893	73.8433	79.3827	42.4227	96.4007	82.5183	62.8991	29.2519	57.8661	81.096	68.4332	74.8539	80.2429	49.9752	75.4525	39.9358	19.7292	11.6556	15.6512	59.2447
VAMP3	99.507	25.6076	14.7326	68.3822	34.4202	80.8161	91.2765	43.8575	18.3132	112.639	92.6891	86.1564	55.4702	46.7527	91.098	63.0324	62.9582	91.2033	103.419	66.3626	32.1912	16.998	7.53069	8.69869	58.9214
TBCB	82.7319	69.2381	81.4186	64.2216	25.3893	91.7149	50.7271	61.5087	26.9427	83.639	62.2166	71.7683	40.5223	61.3365	70.6962	54.0869	63.4194	82.1789	142.513	72.1973	29.4125	12.5294	6.07223	6.75663	58.8849
GORASP2	76.318	40.726	35.5241	69.8891	18.8278	36.8002	64.1188	58.3223	44.222	62.5707	94.8093	43.3007	42.837	76.1715	92.0248	58.7893	66.2293	64.9813	159.707	59.4715	59.055	33.49	24.7027	29.5335	58.8509
SF3B5	67.0169	49.3539	53.9673	68.4373	35.7942	38.4887	134.805	75.2268	40.6976	93.353	76.9166	75.5268	52.7488	46.2313	91.6501	50.2301	61.5904	97.2682	77.6498	56.0499	36.6919	13.4612	7.94477	9.93822	58.7933
LOC102411041	71.9566	35.8644	19.695	78.2219	17.3215	37.8704	57.0733	34.7216	48.9264	67.769	120.598	53.208	44.8697	44.2166	112.529	80.8161	84.4057	129.04	25.8218	52.8126	102.814	42.2736	17.5072	28.7388	58.7113
LAMTOR4	81.6537	59.0072	52.3834	81.4884	35.6335	74.5027	72.0261	89.468	46.9289	96.7026	87.5783	49.3531	40.6377	53.6919	71.7882	75.6315	65.2807	73.6737	38.1233	62.3355	49.6987	22.4995	10.3523	15.0857	58.5635
DDX1	70.6025	77.1658	74.9374	58.4123	25.8782	48.6157	66.3069	49.4626	31.2859	84.5765	86.0895	105.43	62.0537	54.3074	76.5544	60.5193	45.7057	80.3662	136.968	62.7055	19.5374	10.4051	7.70328	9.91064	58.5625
GANAB	90.3295	46.9471	30.4459	68.456	12.1936	30.0133	115.674	66.3879	62.2488	84.752	110.62	17.7005	88.8334	65.8454	71.3218	42.253	53.629	99.1179	90.2471	43.5656	44.5035	28.6517	20.7541	20.0302	58.5217
ERP44	80.8788	25.1944	25.5133	66.8136	13.1757	29.5126	110.202	56.5442	98.12	101.726	79.0293	31.9061	56.7555	47.8114	84.4435	70.2114	69.5487	129.355	80.2951	46.1587	37.2273	19.5719	18.7689	22.357	58.38
ENSA	78.9186	62.0648	164.259	61.9477	14.297	44.5317	65.3314	62.6678	46.5652	76.5934	76.8735	30.3374	40.5989	56.9157	83.207	138.084	63.1526	85.5998	33.9454	46.8942	31.5556	13.9256	9.55408	12.8225	58.3601
MRPL14	74.2845	44.4124	38.2186	64.1933	31.5557	21.5765	61.5817	54.6482	63.3172	54.2568	61.2972	205.564	26.9393	27.6117	74.6315	80.8065	50.8154	66.9501	47.354	95.473	69.3557	33.135	24.449	28.0145	58.3517
NUMA1	106.132	50.7949	20.0911	96.3331	18.1712	35.6899	52.6288	64.4367	22.9851	107.55	134.087	38.446	76.3426	57.2269	82.4043	60.8832	55.3528	92.7943	57.9418	76.3392	39.9819	23.5075	16.0063	13.6862	58.3255
RRBP1	78.7434	11.9214	9.21501	85.0865	7.95646	30.5335	120.862	54.2553	151.381	54.3328	84.9861	12.3202	102.142	56.1092	83.9783	50.0106	53.03	74.1114	83.9958	53.8927	52.2069	29.9569	26.7308	31.8043	58.3151
PFDN2	91.6919	62.8855	61.6963	72.3188	38.7173	86.0673	67.1284	72.7718	53.557	81.0626	66.434	60.3308	20.7488	61.7808	69.1632	58.3291	52.2294	80.6543	111.577	58.3754	31.183	18.0705	8.49177	11.3257	58.1913
LOC102409816	105.436	35.4361	24.7528	63.4387	22.1867	42.8012	77.3588	58.3117	32.7326	142.435	109.775	65.2654	76.7284	44.662	69.4863	76.8901	81.4262	94.3472	73.8921	50.1176	25.9901	9.35263	6.08144	4.15846	58.0443
IMPDH2	80.9942	45.2859	32.8129	89.1227	17.9742	34.9159	74.258	44.4771	30.0822	69.1871	115.162	43.8811	100.936	41.0269	91.8624	63.644	88.9109	85.6428	88.3215	53.7629	45.9233	21.4279	14.3993	17.9684	57.9992
VPS29	95.0328	48.3819	60.5851	83.8133	26.862	44.3572	62.0321	71.7928	46.2711	94.4658	97.8299	38.6423	45.3154	63.7619	87.1373	58.3531	74.3162	107.429	76.5026	57.0535	24.4571	11.3855	5.883	8.89003	57.9396
EMC4	103.396	85.4579	86.5759	69.308	31.2301	61.8865	53.5681	65.7674	48.171	82.5307	99.646	65.4336	33.8831	55.7749	57.7093	55.0308	77.7976	49.3513	79.5575	67.9684	24.1477	13.2743	8.15161	8.38395	57.6668
CHP1	150.455	32.0272	44.3735	38.3611	13.1263	34.9309	60.4609	104.198	18.3255	67.971	137.272	14.028	30.3152	66.3507	38.3347	110.594	48.8525	44.3074	90.6718	40.3445	55.7123	47.5393	43.1962	50.8539	57.6084
UBAP2L	102.702	48.0901	42.2017	65.745	20.4087	32.1306	56.8451	63.7333	32.4087	91.8881	101.15	50.9069	49.3124	48.7141	84.3672	48.0973	65.1869	121.862	129.692	58.5765	35.0153	15.7268	8.12414	9.62071	57.6044
PPP1R11	95.6381	76.9388	143.269	80.6066	26.0002	47.1481	38.761	67.8579	27.9233	107.826	87.8645	30.8446	15.5524	47.6252	72.2603	35.2281	51.1959	88.2752	102.297	55.1456	38.8985	20.7882	10.5549	12.2536	57.5314
LOC102392729	79.2723	54.5339	58.5371	63.6951	47.8616	42.4126	64.7262	65.0866	33.1796	70.1611	55.9268	98.6584	40.1688	39.669	78.1663	71.9898	61.2167	70.5925	134.961	68.4459	39.1828	17.0542	10.508	9.90006	57.3294
EMD	115.156	57.2648	42.9533	100.204	24.6006	25.4735	48.2133	51.2085	33.4569	103.999	79.1517	62.1402	32.0927	39.4827	114.174	83.1847	79.2524	83.7656	47.6951	72.4166	40.4157	19.7083	7.34901	9.76484	57.2135
SCAMP2	93.7131	36.5745	18.523	63.6232	21.781	26.9449	89.1152	75.3474	34.7391	116.367	120.127	37.2794	54.028	45.5769	74.6284	54.6013	68.8456	100.771	83.1464	51.1467	49.412	24.9683	14.3662	17.4664	57.2122
NFYC	81.6582	94.0194	44.4392	72.1389	47.5029	37.0924	34.4789	142.023	27.0274	91.1513	103.512	56.532	42.3258	57.0478	72.2204	34.1011	49.0953	90.1024	59.2315	83.7703	27.6054	13.5467	5.87774	6.52285	57.2093
NAP1L4	75.2554	72.1021	65.6055	57.1135	23.7939	43.008	47.1461	49.5502	19.8447	57.6083	84.071	122.178	45.9078	51.996	85.2987	45.8338	47.3891	94.7491	161.459	71.5291	24.7043	11.2601	5.43314	7.70198	57.1058
RTF2	100.144	76.8197	71.4842	73.6413	24.1418	50.87	53.6974	73.7885	27.4775	90.4504	78.0713	44.9573	32.963	36.8662	79.0887	45.0486	62.7832	80.4291	153.388	55.7181	28.2942	13.1797	7.26048	9.25379	57.0757
PRDX4	73.1853	17.7062	14.9781	72.4445	16.7612	14.3117	122.775	74.8336	84.2209	41.3167	88.9217	33.9991	88.7924	45.8804	65.1799	49.4942	101.191	65.0602	105.562	75.6558	26.2479	34.6525	24.473	30.7225	57.0152
LOC102403384	76.1789	65.9399	47.3384	66.417	18.4304	48.3258	86.3256	64.8588	52.5327	79.1494	89.9377	72.1172	48.292	53.1988	70.6265	62.3881	62.8287	79.4115	76.3945	50.4443	46.3596	22.2093	12.9391	15.5881	57.0097
YPEL5	103.642	70.7701	94.0665	66.2876	25.9728	43.9133	35.5298	58.5144	34.6607	99.2388	80.6789	90.3735	33.6436	68.0632	62.7547	36.7023	51.4833	88.0368	106.491	66.7989	25.0996	11.3302	5.78626	7.94625	56.991
LOC102410517	67.1426	76.2927	53.2515	79.0581	19.8692	29.0479	93.6968	69.404	37.442	70.7884	115.203	43.843	62.4158	75.3255	86.7296	61.469	66.3819	117.005	15.7431	43.3419	42.0415	18.8881	10.2956	11.6241	56.9292
TMX2	75.3054	117.713	107.232	62.2966	29.6085	68.5006	51.6134	80.0544	44.8538	80.3943	61.0306	39.6904	24.4831	61.6562	48.9069	33.3111	53.8149	54.5781	137.178	50.2645	35.7699	18.0371	12.8413	15.5721	56.8627
UBQLN1	77.6191	71.3968	74.6709	54.7439	16.8865	57.616	54.1525	49.9948	42.0185	95.3395	117.265	64.3071	64.4185	46.4195	69.8701	52.0253	54.0805	68.3367	127.311	48.7522	19.2492	11.338	11.9345	11.0338	56.6992
CIAO2B	65.5533	57.8494	53.3647	70.6154	21.0144	48.3971	53.1998	70.5508	47.2536	88.2593	67.2651	108.775	36.8015	45.2623	88.79	73.6883	51.449	99.9714	63.0654	66.5493	38.7626	17.7882	11.9681	13.3265	56.6467
POLR2C	94.4236	76.9903	49.8049	66.0353	35.6075	36.1548	53.9509	64.1025	28.3533	85.5388	93.3201	76.0377	46.9416	77.17	65.2346	33.9662	50.7214	76.0627	98.2215	58.8155	36.9394	21.9817	12.5939	17.7816	56.5312
CHID1	64.3709	32.2411	35.3716	78.4091	16.7712	31.7156	108.421	61.6058	53.2612	68.7813	94.1172	18.8777	53.2345	72.185	64.5785	54.1064	59.9402	63.3713	144.978	43.4558	60.0395	30.0694	22.0175	23.6056	56.4802
SUMO3	99.7016	67.314	59.6009	73.3	20.0714	32.0765	66.7474	76.4634	52.7427	51.3864	98.8631	69.9022	41.8822	95.0158	67.3594	42.484	62.4914	55.4906	103.375	68.3196	22.4443	12.9494	6.01064	7.51272	56.396
THRAP3	82.5905	60.4833	39.687	61.0642	19.2992	34.0428	66.5371	54.6506	36.0226	75.3426	126.511	58.9212	99.1515	58.3926	81.1162	48.7851	46.3495	110.471	84.1042	57.4284	25.463	11.2813	7.06077	8.09776	56.3689
DNM2	57.9591	42.8323	18.9828	52.583	19.811	81.7994	84.4511	79.0757	28.8137	78.0597	88.1019	68.1701	26.5487	35.8392	74.7248	42.1065	71.1528	86.0311	153.727	44.4536	55.8117	26.0545	15.0637	18.9159	56.2946
JTB	69.8707	52.1231	36.4658	70.5763	25.9118	48.8217	60.9804	76.9724	54.3883	86.4832	87.1093	72.4444	40.6693	65.0532	68.3684	47.9029	62.0133	84.2503	28.1081	52.9299	61.4012	37.5942	26.472	33.6845	56.2748
RNF220	65.1384	67.1768	75.197	63.6029	20.2805	113.346	55.7189	58.1287	30.5645	84.282	101.576	55.516	34.4778	38.9227	79.9612	45.1886	64.5886	93.1024	95.2254	51.858	27.2666	13.0753	6.75268	9.17985	56.2553
NCOA4	140.162	32.8513	35.291	53.0582	22.628	28.5517	81.197	54.2355	121.494	107.031	81.4894	62.1196	53.2154	36.6937	59.1921	63.0234	61.0657	92.3838	41.2859	44.4415	37.255	18.0957	10.1242	12.1503	56.2098
DDA1	71.4727	65.0672	87.2867	51.2449	31.0955	60.2901	29.1889	51.6457	26.4505	87.646	60.94	67.7507	10.9668	61.0487	62.6565	31.284	45.3613	89.1867	183.825	58.2307	49.8389	26.5658	18.5655	20.997	56.1919
JMJD8	88.4878	41.1463	27.6982	77.6294	21.5234	34.4421	41.2314	79.9102	51.9299	87.9479	62.6896	25.2304	27.589	51.1176	94.645	50.2688	61.0624	85.2174	164.661	47.574	60.5154	27.0984	17.8988	19.644	56.1316
SELENOH	57.2202	61.9099	92.115	63.2337	48.2599	60.7214	76.6387	46.6682	39.3617	79.2082	78.0432	90.7399	33.0758	38.5131	71.1927	68.1726	65.2964	75.9304	60.2322	53.0133	44.4344	19.9985	9.63544	13.3009	56.1215
LOC102408240	73.1675	84.9643	64.9699	68.9433	20.4386	55.0547	61.1552	60.642	54.7165	81.7614	103.091	31.0627	36.4286	54.7667	84.8759	57.1817	54.1214	94.0772	91.8857	48.5211	36.669	11.5431	6.87845	8.96496	56.0784
UBL4A	80.1594	74.36	61.3632	70.0536	58.9358	44.1354	65.7612	67.8528	41.5666	88.1254	70.1656	88.3734	22.8968	44.2021	81.085	66.7511	58.8067	66.568	14.3367	74.4131	46.6905	26.8286	14.1029	16.8397	56.0156
LOC123464680	67.4724	19.4239	15.7529	62.7773	12.9106	28.7906	109.182	40.2663	33.8919	69.0426	117.61	28.9982	107.733	40.8039	107.687	115.134	49.6853	90.2534	24.7661	53.2516	69.2729	36.5255	16.4165	24.3776	55.9177
LOC102394582	71.0505	48.3405	41.95	63.0266	19.1494	53.2194	75.0069	56.6136	39.693	78.288	117.051	52.6846	97.7922	50.4287	83.529	49.5143	41.8147	97.9007	105.878	53.2242	19.2459	9.47861	6.86977	8.09639	55.8269
AHCYL1	82.2414	153.161	114.013	56.4981	7.75523	39.6166	85.3946	66.5248	73.9034	65.8407	88.4824	23.5823	60.4577	80.6136	58.4675	38.148	43.5955	61.9684	50.9195	42.043	20.1489	9.83555	7.43796	8.84202	55.8122
UXT	54.7733	22.2898	31.5119	70.0291	21.1151	30.411	94.0054	68.1529	48.1956	109.285	83.4894	41.446	38.3017	48.0635	101.12	67.9416	75.9844	142.612	45.0088	43.6469	46.5644	24.5502	11.1812	14.4665	55.5894
POLDIP3	80.8476	57.5357	33.7476	71.15	19.0907	36.1122	68.3442	57.799	28.6692	72.0397	105.352	30.7394	69.1769	45.2888	87.062	64.3493	54.2227	75.3391	164.424	47.5039	30.9973	15.217	9.00732	9.68392	55.5708
SURF4	85.2907	35.4702	26.8877	54.9972	16.1076	21.4192	94.1197	40.6444	104.139	60.6289	69.5268	30.1628	46.0484	76.3421	60.8305	34.9828	56.5686	61.7994	75.5255	56.656	92.3502	50.0599	38.2832	44.0424	55.5368
SRSF9	67.1377	59.3181	44.7368	60.9435	9.97305	55.5398	80.7892	82.3013	41.6175	74.7972	112.812	20.3987	42.5427	61.2031	97.2967	59.3297	74.4511	116.227	52.3572	30.7006	46.1337	20.0375	8.206	12.1671	55.4591
RNF130	91.0602	73.2744	31.9557	53.4194	14.8339	146.295	47.4483	41.2855	37.7167	109.731	97.1869	92.3515	42.03	48.2672	51.26	19.7373	51.2201	70.358	22.3855	76.6888	43.0072	26.9779	20.5251	21.7464	55.4484
PRPF8	98.9808	47.4724	31.7121	53.4861	11.8769	28.3276	82.3437	53.4852	27.4861	97.0192	109.485	40.0731	94.3199	51.3363	77.7087	42.1227	51.5738	98.1878	123.501	52.1754	23.1816	13.6805	8.94025	8.02656	55.271
VAPB	114.399	73.8964	72.0835	63.1014	35.3098	66.5443	55.8823	70.4774	49.5821	54.3956	77.1986	106.802	36.71	49.0816	61.6395	53.5442	46.3785	50.5524	35.0501	74.1543	33.6233	17.5444	12.863	14.818	55.2346
PSME3	72.7771	57.7538	62.0481	51.9334	18.2508	36.8649	66.8613	59.2759	35.3861	81.597	89.5587	40.765	27.8778	45.1113	81.4813	49.9412	65.2112	97.4486	159.033	43.43	37.0231	18.4021	12.4338	15.1099	55.2323
DPM3	56.8915	40.852	36.5957	66.5674	26.8126	36.0255	73.3895	75.6563	49.1966	117.318	64.4962	38.0358	22.6228	87.4024	60.369	40.6557	57.4324	72.1577	59.1142	43.588	84.8996	41.1485	33.3797	39.045	55.1522
CTDNEP1	67.2461	49.2801	37.0395	60.6159	23.332	38.0709	63.8015	51.2362	24.4693	83.845	72.1507	145.838	38.8767	37.2108	67.4603	34.1519	46.9139	103.529	126.514	70.0095	38.694	20.0551	9.75749	12.7934	55.1205
SF3B4	80.4559	58.8102	30.3783	67.2564	14.6204	34.319	62.1269	68.1715	29.754	84.3993	92.0972	27.596	24.7586	52.1363	86.3062	44.6428	61.5021	109.047	155.918	41.7284	46.1741	22.5918	10.6238	11.5653	54.8741
MRPL41	74.6904	41.637	37.6775	56.646	23.7594	38.8728	66.4207	93.8316	78.2425	83.1776	65.4898	50.1091	24.7195	42.7234	75.4609	54.995	74.3185	86.3849	91.4509	44.0358	52.8212	24.5523	16.0483	18.5765	54.8601
SEC61G	70.956	33.0454	34.0634	66.7897	28.6018	27.029	113.937	49.2125	55.114	57.1627	117.901	54.0306	84.0149	84.4472	81.4756	57.0179	65.446	78.6039	53.1367	49.106	23.3237	14.2681	7.83014	9.06659	54.8158
SOD2	65.9067	41.3194	45.5411	48.6457	106.661	10.8712	52.5251	73.3709	59.323	69.4819	120.299	122.278	33.4208	37.317	55.1003	75.5097	48.7294	35.7033	42.2176	86.89	62.2074	10.3152	4.78999	6.28765	54.7796
RGL2	70.8034	81.0413	33.8432	64.394	28.0961	36.5345	43.23	67.316	25.5214	111.679	142.518	62.8254	35.8208	47.1485	62.7186	37.396	56.2225	106.449	53.2749	57.905	47.839	19.8737	7.84718	9.65055	54.5812
MRPL10	97.3652	40.5422	44.2314	76.6496	30.7505	33.314	64.1956	68.6343	37.9724	54.1187	101.735	37.2496	64.6383	46.1156	95.9504	73.7484	78.925	73.7283	44.6155	61.6167	39.7427	21.2095	10.3286	11.937	54.5548
LOC112585623	64.1495	30.4468	24.2506	78.8479	14.8758	74.1151	66.5209	41.6778	34.7514	54.3259	96.8466	35.4438	80.0836	45.328	88.3471	69.1553	71.6776	78.7286	17.6324	60.739	90.0273	44.3767	19.1845	27.2485	54.5325
LOC102395438	63.1377	65.1501	60.8122	66.6354	24.4785	67.1954	82.6663	47.0211	47.4716	119.851	88.1625	61.5295	70.6989	49.98	72.6801	45.5902	37.1905	69.0553	80.9085	52.3016	15.6818	7.40291	3.72351	5.45659	54.3659
RBM42	83.3107	54.602	40.1568	73.6267	19.7868	54.8112	64.3608	67.9202	34.173	104.624	76.1152	35.5597	32.4502	54.0777	77.0539	43.0107	61.8753	95.0031	85.2874	52.6415	47.4567	21.3767	9.95313	12.3419	54.2323
CHMP5	86.4687	57.1202	65.3665	59.7001	24.8405	54.8446	63.3034	69.156	44.294	96.3528	115.427	51.5435	35.5139	49.0843	45.3372	70.797	67.9343	54.1214	91.9463	51.3917	20.5371	10.0839	5.78646	8.99505	54.1644
MRPL20	76.0351	58.6892	71.7222	70.4255	23.2351	49.4719	46.9784	68.1721	49.6362	69.4816	80.729	64.6967	37.6429	54.4647	70.8057	48.5527	66.0357	70.5677	61.3322	60.5973	39.1075	24.0415	16.2018	19.215	54.0766
TGOLN2	94.895	41.8647	37.2813	54.6137	15.0613	35.5223	67.8588	85.2195	53.0979	107.123	87.9744	25.6934	31.3095	70.1065	65.3099	43.7656	42.1827	83.0175	59.4446	47.0382	41.5983	29.9276	34.3817	38.4399	53.8637
SUN2	114.611	27.2948	18.8623	63.6776	22.4868	38.3748	51.5543	67.0408	15.7162	96.9995	113.482	51.6335	45.009	31.162	74.09	36.6548	84.5222	110.146	45.3576	81.0867	41.7519	24.144	20.6006	16.0088	53.8444
SNAPIN	102.935	58.7033	41.7542	56.4779	32.7728	73.0488	35.3427	56.1361	46.2057	69.5246	58.779	90.5527	29.7261	39.8206	56.5159	35.0522	64.312	57.1831	158.285	81.8064	20.7018	12.0905	5.65977	8.63526	53.8342
CLK2	79.5034	50.3042	21.6784	85.2121	16.1378	48.1486	51.9725	61.7208	42.5866	95.6831	102.033	22.5256	47.1453	50.7059	86.5436	38.4771	55.8763	133.362	74.1439	44.0589	47.8847	16.1729	6.86548	9.89829	53.6934
NR1H2	102.2	52.2716	35.8334	80.7328	19.7049	37.7152	51.6699	63.1606	28.6988	112.801	80.3691	39.2404	27.9357	50.5125	80.7062	44.1292	65.0986	101.519	69.726	57.0493	41.4291	20.4153	9.93426	12.4905	53.556
SFXN4	90.0065	49.7499	60.7217	43.1581	77.5481	27.4358	45.3136	90.9195	101.052	39.2304	58.6997	118.998	34.6976	34.7391	61.4648	90.3413	33.4102	65.7959	25.7217	110.509	10.8927	5.01243	3.10377	4.1261	53.4437
SCAMP3	91.2542	56.0392	44.1673	60.9074	27.6144	42.5589	45.2792	74.4404	50.7152	105.501	73.4143	72.4793	27.4572	45.9282	61.2049	29.5613	64.4391	85.6077	72.5052	58.0585	41.7667	22.982	12.3696	14.7076	53.3733
LOC102406596	62.6377	56.0522	76.3136	60.8264	65.166	42.4835	61.9228	82.6352	51.7846	53.4623	86.0712	90.155	37.1147	26.0703	69.6114	65.8228	55.1096	87.7333	32.1298	62.7202	27.6293	11.51	5.82696	6.89043	53.2366
MSRA	76.6268	75.0547	40.9954	50.6769	58.2754	93.9178	50.2414	100.494	93.2694	43.4549	50.1839	112.088	34.6666	52.5249	58.9868	66.2347	25.4122	35.9746	32.8595	71.1386	24.9778	14.0074	7.16945	8.27612	53.2295
AMFR	89.4617	55.1866	59.7627	42.2528	19.901	40.5035	52.0571	61.5643	74.3671	63.8821	89.8166	90.6374	78.7041	61.2157	55.2386	42.7143	46.9254	56.8299	94.6436	48.736	21.8654	11.9136	7.99408	9.37097	53.1477
DYNC1I2	97.3621	52.0119	44.2108	67.9117	15.7619	50.6891	67.0083	49.4786	30.318	65.6216	125.082	39.7019	85.974	49.6456	70.9927	69.0196	58.4802	56.8633	89.2906	44.0285	24.6479	10.0243	5.01927	6.18337	53.1386
EIF3A	68.9217	23.987	27.29	46.3609	13.5354	30.4485	73.7217	43.1894	35.9975	75.8631	126.798	67.7115	94.0318	34.1156	89.6118	68.2682	68.0135	94.1619	92.0642	47.5492	21.917	8.94092	11.6211	10.6752	53.1165
HP1BP3	87.4181	67.9614	53.5035	64.3028	16.262	31.3982	43.1003	53.5783	35.3031	83.2725	106.461	41.1724	64.9461	57.9761	102.919	46.4707	54.5311	101.982	75.6505	51.1307	15.8231	8.53437	4.36152	5.66118	53.0717
AP2A2	111.183	79.1504	62.3386	66.4664	16.0001	31.5638	55.3046	45.556	25.3706	67.3497	73.2909	54.3913	38.5042	44.6296	57.4933	28.6173	40.8009	75.3541	156.09	72.036	33.7191	16.2824	9.3378	12.2022	53.043
GTF2A2	83.7296	45.8916	37.3237	72.1978	18.6254	34.3318	62.5249	50.7049	37.946	68.6078	82.7485	47.5567	53.6489	52.1563	83.6913	59.5963	67.2687	80.4151	133.253	50.6081	21.4407	11.2224	6.81455	10.0192	53.0135
CLPTM1	78.5067	49.7244	53.4244	49.1533	22.5621	43.4586	59.1725	79.28	42.6125	71.373	72.8581	60.8257	28.1434	30.2445	57.0181	47.9359	68.7124	56.5704	108.317	41.3051	68.4352	35.0192	21.744	24.6506	52.9603
LOC102394952	85.5358	91.0676	51.4713	94.0229	26.225	33.9092	37.6987	64.178	15.5785	122.515	81.9729	55.2974	51.8292	51.7898	78.2805	53.5121	47.0613	49.7107	55.4688	71.4799	24.8921	13.3212	5.9404	7.19895	52.9149
INPPL1	51.3913	20.4046	17.9471	68.934	34.6645	61.005	60.1666	53.3578	31.1422	94.6088	107.61	59.6897	45.102	38.267	89.6657	42.3609	33.7338	110.771	46.4323	77.939	58.7192	23.6069	19.7092	21.8296	52.8774
CCAR2	65.6778	50.5133	39.6697	58.9472	14.4011	31.8826	75.6536	55.7534	34.9585	84.4574	120.408	36.3266	58.6385	55.9513	75.8369	48.1006	49.2928	102.921	87.6599	44.2644	37.2745	15.9706	10.0722	12.7515	52.8076
AGPAT1	45.0341	76.913	69.5563	49.3011	14.1776	43.6745	73.5336	50.2752	14.5116	60.4769	45.0818	15.3409	16.7874	58.166	44.5568	21.3909	20.1478	85.2192	136.899	27.2387	107.264	75.4035	52.7363	51.8439	52.3138
LAMTOR3	69.692	63.9332	58.0636	64.0055	25.8947	28.2892	45.4744	78.9289	39.7756	109.121	99.9421	53.5989	40.2093	56.2822	63.2103	40.3035	64.8716	97.5026	57.8553	49.8473	22.1809	10.4597	5.19711	8.82637	52.2277
LOC102408781	29.9139	30.9445	34.7115	45.2664	58.395	15.4986	163.559	56.5357	39.1392	41.196	49.3236	60.7076	70.975	26.5905	57.7816	106.275	35.2514	55.0362	45.6219	57.9643	80.1465	38.942	21.3504	30.0576	52.1326
RNF5	61.3616	59.7218	62.8134	62.9231	26.0252	43.7586	62.6547	71.9192	72.6847	80.064	67.4811	73.7227	16.5707	42.0347	60.3477	44.0664	52.5102	80.4863	61.5174	57.6387	38.3547	22.7601	13.1889	15.7616	52.0986
NCSTN	111.195	47.2095	32.7719	67.3984	25.3657	52.4524	57.496	64.7862	39.5777	94.0032	87.3559	33.2502	37.1019	63.0416	59.0506	32.0272	64.9976	91.823	51.3966	54.0465	35.5804	18.9881	12.0691	14.0075	51.958
SNRPE	49.5545	48.7779	31.5815	64.1875	25.5338	48.0214	89.1303	55.9398	30.0707	55.9079	92.101	54.6445	75.2838	48.0577	87.6524	59.4393	62.5548	83.6154	84.9843	49.281	26.5944	10.4091	6.06196	4.71947	51.8377
MRPS15	77.2566	54.4856	72.0662	76.5447	70.9988	34.4377	54.2116	84.6495	44.8423	51.3471	74.188	71.878	28.4707	29.716	61.587	53.8478	53.0169	63.8442	72.0691	61.8757	25.5056	8.98987	7.68455	8.76879	51.7618
SH3GL1	117.939	36.7954	21.6422	67.8886	10.4639	20.3195	51.4477	66.4687	35.8412	92.9853	79.2626	13.4138	49.8667	34.3094	67.4508	62.7051	93.3149	72.3841	61.0437	47.7496	71.74	31.9264	18.179	16.9209	51.7524
POLR2F	57.5947	49.4499	47.3952	61.6893	43.3804	49.0955	58.0064	82.0225	34.8711	62.8117	54.0289	71.9556	35.2733	51.2232	66.0068	67.167	53.0294	52.1972	112.09	57.364	36.0489	15.7603	9.5359	12.4889	51.6869
SNF8	63.4419	49.8081	51.1638	64.6466	25.6059	58.3024	61.2893	68.0884	50.7468	73.8625	60.8428	59	31.4785	42.6514	74.5389	43.4501	58.798	90.5561	106.476	47.5538	28.2803	12.307	7.5971	9.14997	51.6515
TMEM9	68.4079	60.699	61.6824	51.3261	10.4904	20.3283	45.1695	100.397	58.0699	51.2098	96.3338	33.1536	29.1446	72.1563	40.7127	25.7926	49.3284	53.7766	125.633	32.1635	75.3315	36.4231	17.5723	24.0899	51.6413
MRPL55	68.5327	61.8402	71.2769	61.567	45.2678	28.259	90.2529	76.325	47.6867	53.1936	50.6438	99.0479	33.4444	40.6985	70.7755	86.5706	54.6148	54.3098	20.3039	55.7534	29.4138	16.4004	10.5279	9.85496	51.5234
VPS35	75.5198	53.5026	59.5918	58.5411	21.5667	38.7804	58.4522	37.7422	29.183	84.6736	89.7931	73.2991	46.2392	43.0104	68.8631	53.6985	49.5535	73.4226	84.1282	47.4448	34.0983	17.9431	17.6644	19.0668	51.4908
NDUFS6	62.0543	38.2938	50.0825	58.8668	74.3998	48.6319	86.6751	90.7692	41.7326	52.0782	47.1144	104.574	26.3134	28.6956	61.4031	75.1834	40.9608	50.0703	36.2887	75.7982	36.0956	21.0003	11.7846	15.3053	51.4238
LAMTOR5	58.265	66.5002	59.5473	57.6398	35.8107	70.705	47.7194	82.8164	40.2398	63.9117	71.7496	80.9695	29.1877	51.9572	54.3359	48.0158	45.5458	66.8025	80.0991	62.2109	27.9584	13.6424	6.47595	9.04528	51.298
MRPL17	68.8448	34.9821	39.6649	65.9959	23.0774	26.2591	59.494	48.7752	36.0842	89.1895	89.1444	54.2796	55.1646	52.8592	70.1016	53.7392	51.4481	82.2671	65.6874	53.6956	47.2994	27.2389	17.1744	18.1816	51.277
GTF2H5	56.4897	42.59	47.3207	41.3879	31.8633	45.3336	64.455	75.0061	82.5382	42.588	73.2263	66.1611	19.8249	55.6346	57.4346	56.9163	54.6039	46.866	135.219	52.552	35.9297	18.7772	10.2021	16.4502	51.2238
AAMDC	74.5116	26.6188	19.697	73.5598	50.5836	49.5289	34.4831	91.1684	80.482	46.5269	70.1584	110.66	30.638	45.6255	63.5909	44.7278	42.0049	42.2171	120.875	73.7602	16.5863	9.05143	3.9659	7.10077	51.1718
CREB3	135.176	39.149	33.695	72.4871	16.0124	34.7313	38.7873	59.9216	31.1365	104.373	71.0529	23.0016	23.4394	45.1139	68.9796	49.7757	42.1391	49.8056	116.539	56.1876	49.7614	25.8265	15.5743	24.2587	51.1219
DDB1	80.2173	48.5877	41.011	59.5867	14.8514	31.8914	112.582	42.9408	32.7455	60.7052	112.614	33.3032	101.169	41.7129	70.2786	62.0104	55.3361	61.0794	47.1613	54.5026	27.1074	15.0899	7.48879	10.1115	51.0035
HNRNPUL2	74.9397	80.8715	53.9022	59.8976	17.938	56.772	78.4809	47.0175	27.4995	77.2903	97.3794	42.9603	30.7835	45.2036	77.5337	46.6949	50.4797	86.9286	65.6453	43.6823	26.78	14.969	9.46473	10.1245	50.9683
EI24	79.812	64.7457	47.8621	68.4237	16.8583	53.176	52.778	55.0443	51.2885	73.3847	112.665	31.9286	34.0817	40.4809	75.1708	51.7095	86.1744	84.5201	24.6597	47.1848	36.1486	15.5496	7.92008	11.2205	50.9495
SMARCC2	101.996	85.5674	49.6929	72.9466	15.5295	47.7801	46.8093	50.1428	17.2393	79.7892	113.895	41.6458	62.5676	51.2596	67.7558	37.0501	52.4392	75.3412	36.0967	55.1955	29.6517	15.9505	6.25605	7.51459	50.838
WDR13	64.7473	73.0723	74.3129	75.5866	33.6005	44.9179	42.8585	77.8165	28.2426	83.6352	87.829	26.7954	38.4107	65.4224	62.9467	47.4246	61.4502	67.4232	25.7444	64.6752	40.3313	16.6217	6.89633	8.90389	50.8194
GNL3L	64.8916	82.0105	47.8099	68.4515	18.2987	74.2166	55.2081	58.57	28.1911	72.5293	98.29	52.2915	52.2282	59.8809	70.5529	47.0115	53.0995	93.4641	13.0761	60.2625	25.0075	10.6059	5.73778	6.14976	50.7431
SHC1	126.794	9.7128	8.29123	89.7808	18.6312	7.29988	63.9123	63.2742	39.1699	75.3648	104.564	28.7333	55.6674	30.5984	72.1444	52.2858	77.8931	59.2687	36.3951	76.0359	55.7795	30.5861	15.1571	20.0688	50.7254
SSRP1	73.3212	46.6818	39.0919	70.3676	17.1661	33.3304	79.3716	43.6391	32.0288	61.8564	107.431	44.386	58.272	25.5968	95.0603	66.5756	69.5285	82.8073	56.1694	41.0211	37.5307	17.1298	8.61619	10.4058	50.7244
ANAPC15	54.6934	52.5949	36.8481	65.3509	41.0369	63.0933	51.0442	64.779	44.2588	56.0653	57.95	65.7864	33.8583	60.8323	86.9325	65.4916	38.4677	55.4928	86.3033	48.8548	42.026	20.6349	11.2212	13.5971	50.7172
YIF1A	80.6159	30.5627	17.0832	57.7598	39.2358	28.8181	69.8283	48.2854	49.8277	54.7054	54.8741	60.6506	38.9722	44.1229	60.8958	61.6013	54.5028	51.1893	142.99	54.7589	54.9869	26.4675	15.3116	17.9769	50.6676
OTUD5	78.9489	58.846	68.2946	72.9566	17.5032	34.8577	44.0499	59.4549	27.6081	90.1744	85.463	30.5275	45.5131	52.4278	88.2658	43.4485	47.4451	111.815	44.3327	50.2545	32.1031	14.9412	6.88903	8.34224	50.6026
LOC102415600	75.02	61.6983	33.1025	67.5286	15.8269	40.8911	49.3725	54.4485	27.4247	72.4792	88.9268	37.7187	24.2157	50.5951	86.4387	46.6193	47.6404	90.599	77.78	47.5116	59.898	25.778	14.7132	17.3881	50.5673
MLX	75.1651	68.7972	36.1682	71.1791	24.7367	36.2736	48.3494	72.7109	61.3711	83.8093	77.7372	45.7035	26.4482	46.5886	65.3552	45.9017	59.6872	91.4633	29.5688	52.174	42.3159	24.4127	11.8634	14.6571	50.5182
LOC102396784	28.0602	47.3859	52.4215	48.4613	65.0183	22.0078	101.848	55.9627	46.8632	34.7906	39.1976	103.149	35.0973	32.808	66.7857	115.022	45.5264	51.0682	10.2438	88.0209	49.0168	25.2509	22.2528	25.4302	50.487
BOLA2B	51.0196	40.1264	46.9143	59.646	19.6978	49.765	49.5747	88.982	71.9217	86.2465	51.9287	22.7557	22.1491	42.4771	55.6162	41.5748	68.097	84.8586	133.62	32.0915	46.7789	19.395	11.5197	14.8242	50.4825
TSPAN31	78.7006	71.9271	44.1161	62.9239	22.6414	42.8005	55.6981	56.4414	42.7528	80.5031	116.344	36.9257	48.9745	81.28	52.869	46.1233	43.1958	57.8738	60.167	56.0098	25.3287	13.3702	6.02433	8.11619	50.4628
MED21	58.5701	50.1096	34.8909	89.4077	32.1567	46.0732	56.9464	72.3326	36.6371	66.9179	83.9077	68.3373	62.2946	62.8523	60.9419	49.3385	46.5107	56.8975	55.7673	65.5451	22.4612	12.0711	6.59476	7.64981	50.2172
LSM3	60.269	49.2824	31.0502	72.6927	20.9761	58.6404	57.9077	56.5305	35.6641	66.172	79.9023	33.874	54.9858	38.6287	95.8644	38.1407	54.8274	99.8864	119.676	39.6365	22.0547	8.37064	4.06468	5.83843	50.2056
PSMC6	73.0342	48.6018	46.5885	53.7755	31.5768	38.611	60.3864	41.4469	43.6363	61.7179	95.27	97.3504	77.2045	41.7506	71.5038	64.0645	58.6853	60.7097	36.5329	73.6422	12.8413	5.51352	3.94522	5.33971	50.1554
GOLGA2	78.4855	61.4281	40.1062	53.7255	20.6816	34.1346	42.5252	43.2379	22.5391	48.6971	86.7578	52.2763	43.698	91.2855	63.3437	43.8331	75.6553	49.8422	86.6585	68.6941	40.7517	22.6506	14.4814	17.7471	50.1348
TAF7	64.5601	43.7573	44.2806	66.2979	14.2663	27.5267	50.605	54.3284	21.9224	58.2094	139.596	47.4652	89.9218	86.6459	79.1046	32.8014	47.6355	94.0745	43.9381	48.5258	20.9442	11.3106	5.79123	9.52911	50.1266
ABHD16A	72.6529	102.306	60.1277	64.782	18.1092	44.8689	52.0068	54.4834	29.6049	69.4505	84.5805	24.2984	35.7387	56.54	51.6858	26.3232	49.1273	67.2125	129.892	45.2143	30.9225	14.5659	7.97501	9.51577	50.0827
