# Supplementary material for: A Multi-Tissue Transcriptomic Atlas of River Buffalo with a Focus on the Genetic Underpinnings of Lactation Performance Across Four Lactation Stages in the Mammary Gland
Source: Int J Mol Sci. 2026 Apr 30;27(9):4032. doi: 10.3390/ijms27094032 (PMC13163570; doi:10.3390/ijms27094032)
Supplement: Supplementary file 1 [file ijms-27-04032-s001.zip › Supplementary Table S4.xlsx]

## Sheet: Sheet1
Supplementary Table S4：Genes identified as TSGs under different fold-change thresholds
4-fold threshold (Gene)	Tissue	5-fold threshold (Gene)	Tissue
LALBA	Breast	LALBA	Breast
CSN2	Breast	CSN2	Breast
LOC102406615	Breast	LOC102406615	Breast
LOC102395699	Breast	LOC102395699	Breast
LOC102391894	Breast	LOC102391894	Breast
LOC112584355	Breast	LOC112584355	Breast
BTN1A1	Breast	BTN1A1	Breast
LOC112585349	ovary	LOC112585349	ovary
KRT1	beipi	KRT1	beipi
LOC102399155	Breast	LOC102399155	Breast
LOC102395335	beipi	LOC102395335	beipi
CSN3	Breast	CSN3	Breast
LOC102406781	beipi	LOC102406781	beipi
TESMIN	testis	TESMIN	testis
LOC123334839	beipi	LOC123334839	beipi
SEPTIN12	testis	SEPTIN12	testis
CSN1S1	Breast	CSN1S1	Breast
LOC102393313	testis	LOC102393313	testis
MS4A13	testis	MS4A13	testis
LOC102391237	testis	LOC102391237	testis
C3H17orf64	testis	C3H17orf64	testis
LOC123333980	beipi	LOC123333980	beipi
HDGFL1	testis	HDGFL1	testis
CMTM2	testis	CMTM2	testis
CLDN18	lung	CLDN18	lung
LOC112578956	ovary	LOC112578956	ovary
LOC102405271	testis	LOC102405271	testis
TEX51	testis	TEX51	testis
GLIPR1L1	testis	GLIPR1L1	testis
LOC102413710	testis	LOC102413710	testis
GALNTL5	testis	GALNTL5	testis
DMRTC2	testis	DMRTC2	testis
LOC102389471	beipi	LOC102389471	beipi
LOC102411863	beipi	LOC102411863	beipi
TNP2	testis	TNP2	testis
TNP1	testis	TNP1	testis
LOC102411541	testis	LOC102411541	testis
C6H1orf68	beipi	C6H1orf68	beipi
C24H16orf82	testis	C24H16orf82	testis
LYPD4	testis	LYPD4	testis
LOC112582131	testis	LOC112582131	testis
LOC102390439	testis	LOC102390439	testis
KRT71	beipi	KRT71	beipi
FSHB	pituitarium	FSHB	pituitarium
HMGB4	testis	HMGB4	testis
FAM71B	testis	FAM71B	testis
LOC123334221	testis	LOC123334221	testis
LOC112585457	beipi	LOC112585457	beipi
FABP12	testis	FABP12	testis
LOC123333106	beipi	LOC123333106	beipi
TEX50	testis	TEX50	testis
LOC112579550	testis	LOC112579550	testis
LOC102395673	beipi	LOC102395673	beipi
LELP1	testis	LELP1	testis
ASB17	testis	ASB17	testis
ODF1	testis	ODF1	testis
GSG1	testis	GSG1	testis
FATE1	testis	FATE1	testis
LOC102413260	testis	LOC102413260	testis
LOC102390497	testis	LOC102390497	testis
C23H10orf120	testis	C23H10orf120	testis
CRISP2	testis	CRISP2	testis
LOC102389131	beipi	LOC102389131	beipi
LOC102401726	testis	LOC102401726	testis
PPP3R2	testis	PPP3R2	testis
C4H12orf54	testis	C4H12orf54	testis
LOC123333259	eye	LOC123333259	eye
TMCO5A	testis	TMCO5A	testis
LOC102397107	testis	LOC102397107	testis
C14H20orf141	testis	C14H20orf141	testis
LOC112585507	rumen	LOC112585507	rumen
SPEM3	testis	SPEM3	testis
UBQLNL	testis	UBQLNL	testis
LOC102395983	testis	LOC102395983	testis
TRIM69	testis	TRIM69	testis
LOC102396603	beipi	LOC102396603	beipi
BPIFA3	testis	BPIFA3	testis
PRSS37	testis	PRSS37	testis
LOC102398480	testis	LOC102398480	testis
LOC112587909	testis	LOC112587909	testis
LOC102399181	testis	LOC102399181	testis
FAM71E2	testis	FAM71E2	testis
LOC102413397	testis	LOC102413397	testis
SPATA19	testis	SPATA19	testis
ACTRT2	testis	ACTRT2	testis
GTSF1L	testis	GTSF1L	testis
LOC102405779	testis	LOC102405779	testis
LOC123328940	testis	LOC123328940	testis
LOC112583526	beipi	LOC112583526	beipi
C12H2orf74	testis	C12H2orf74	testis
TEX37	testis	TEX37	testis
LOC112587955	testis	LOC112587955	testis
LOC102414988	testis	LOC102414988	testis
TBC1D21	testis	TBC1D21	testis
LOC123332971	testis	LOC123332971	testis
TMEM225	testis	TMEM225	testis
LOC102389292	beipi	LOC102389292	beipi
LOC102394703	beipi	LOC102394703	beipi
C4H10orf53	testis	C4H10orf53	testis
LOC102398268	beipi	LOC102398268	beipi
SLC6A18	kidney	SLC6A18	kidney
SPACA7	testis	SPACA7	testis
LOC102392683	testis	LOC102392683	testis
LOC102404947	testis	LOC102404947	testis
AKAP3	testis	AKAP3	testis
P3R3URF	testis	P3R3URF	testis
LOC112584840	ovary	LOC112584840	ovary
LOC112583675	beipi	LOC112583675	beipi
CSTL1	testis	CSTL1	testis
LOC102415180	testis	LOC102415180	testis
POM121L2	testis	POM121L2	testis
ADAD1	testis	ADAD1	testis
CYLC2	testis	CYLC2	testis
UMOD	kidney	UMOD	kidney
ZNRF4	testis	ZNRF4	testis
SMCO2	testis	SMCO2	testis
CBY2	testis	CBY2	testis
LOC102394624	testis	LOC102394624	testis
HSPB9	testis	HSPB9	testis
SUN5	testis	SUN5	testis
LOC102412482	beipi	LOC102412482	beipi
TEX44	testis	TEX44	testis
LOC112580028	ovary	LOC112580028	ovary
PIWIL1	testis	PIWIL1	testis
LOC123332432	testis	LOC123332432	testis
LOC112583833	testis	LOC112583833	testis
LOC102402176	testis	LOC102402176	testis
PHF7	testis	PHF7	testis
LOC112583523	beipi	LOC112583523	beipi
LOC123329084	testis	LOC123329084	testis
LOC102404396	testis	LOC102404396	testis
LOC112587842	testis	LOC112587842	testis
CABS1	testis	CABS1	testis
LOC123333192	testis	LOC123333192	testis
LOC112583834	testis	LOC112583834	testis
LOC123335304	ovary	LOC123335304	ovary
LOC112583464	beipi	LOC112583464	beipi
LOC112581031	ovary	LOC112581031	ovary
LOC123332566	testis	LOC123332566	testis
LOC102401702	testis	LOC102401702	testis
RBMXL2	testis	RBMXL2	testis
SPATA4	testis	SPATA4	testis
SPZ1	testis	SPZ1	testis
CGA	pituitarium	CGA	pituitarium
LOC102414600	lung	LOC102414600	lung
LOC112580029	ovary	LOC112580029	ovary
TEX101	testis	TEX101	testis
ACTL9	testis	ACTL9	testis
LOC102392276	testis	LOC102392276	testis
CETN1	testis	CETN1	testis
LOC102409886	testis	LOC102409886	testis
LOC102404339	beipi	LOC102404339	beipi
LOC112580944	testis	LOC112580944	testis
SPACA1	testis	SPACA1	testis
LOC112584167	ovary	LOC112584167	ovary
LOC102410545	testis	LOC102410545	testis
SFTPB	lung	SFTPB	lung
LY6K	testis	LY6K	testis
LOC123334225	beipi	LOC123334225	beipi
LOC102400925	testis	LOC102400925	testis
LOC102389905	testis	LOC102389905	testis
LOC102396653	testis	LOC102396653	testis
CAPZA3	testis	CAPZA3	testis
LOC112578398	testis	LOC112578398	testis
DNAJB8	testis	DNAJB8	testis
LOC102406003	testis	LOC102406003	testis
C5H1orf100	testis	C5H1orf100	testis
C24H16orf92	testis	C24H16orf92	testis
LOC102393898	beipi	LOC102393898	beipi
LOC112579230	testis	LOC112579230	testis
LOC112584150	ovary	LOC112584150	ovary
LOC112584713	testis	LOC112584713	testis
TMEM247	testis	TMEM247	testis
LOC112585236	testis	LOC112585236	testis
CYLC1	testis	CYLC1	testis
LOC112587110	testis	LOC112587110	testis
LOC112580062	ovary	LOC112580062	ovary
LOC102406725	testis	LOC102406725	testis
SYNGR4	testis	SYNGR4	testis
LOC112583672	beipi	LOC112583672	beipi
GTSF1	testis	GTSF1	testis
TSSK6	testis	TSSK6	testis
LOC112579845	testis	LOC112579845	testis
TSACC	testis	TSACC	testis
LOC123465926	beipi	LOC123465926	beipi
LOC102394385	beipi	LOC102394385	beipi
TEX55	testis	TEX55	testis
LOC123464528	beipi	LOC123464528	beipi
LOC102396266	testis	LOC102396266	testis
LOC123327545	beipi	LOC123327545	beipi
LOC112586295	ovary	LOC112586295	ovary
LOC102404071	testis	LOC102404071	testis
LOC112583848	testis	LOC112583848	testis
PLAAT5	testis	PLAAT5	testis
SYCE3	testis	SYCE3	testis
LOC102413010	testis	LOC102413010	testis
FSCB	testis	FSCB	testis
LEXM	testis	LEXM	testis
CCER1	testis	CCER1	testis
LOC112585902	ovary	LOC112585902	ovary
LOC112583676	beipi	LOC112583676	beipi
KCNJ1	kidney	KCNJ1	kidney
KLHL10	testis	KLHL10	testis
LOC112578406	testis	LOC112578406	testis
DNAJC5B	testis	DNAJC5B	testis
TERB2	testis	TERB2	testis
LOC102390228	beipi	LOC102390228	beipi
LOC102416251	testis	LOC102416251	testis
LOC102395458	testis	LOC102395458	testis
LOC102390995	rumen	LOC102390995	rumen
LOC123333979	beipi	LOC123333979	beipi
LOC102390696	beipi	LOC102390696	beipi
LOC112581171	testis	LOC112581171	testis
LOC112580165	beipi	LOC112580165	beipi
RPGRIP1	testis	RPGRIP1	testis
TXNDC8	testis	TXNDC8	testis
TSGA13	testis	TSGA13	testis
HEMGN	testis	HEMGN	testis
LOC123334226	beipi	LOC123334226	beipi
KIF2B	testis	KIF2B	testis
PGK2	testis	PGK2	testis
LOC102408396	testis	LOC102408396	testis
FAM71D	testis	FAM71D	testis
LOC112584164	ovary	LOC112584164	ovary
LOC102406069	testis	LOC102406069	testis
LOC102391650	testis	LOC102391650	testis
LOC112585742	testis	LOC112585742	testis
LOC102395033	beipi	LOC102395033	beipi
LOC102396043	beipi	LOC102396043	beipi
LOC112583951	testis	LOC112583951	testis
LOC112583519	beipi	LOC112583519	beipi
LOC112586918	beipi	LOC112586918	beipi
LOC112583516	beipi	LOC112583516	beipi
LOC102409787	testis	LOC102409787	testis
LOC112587834	testis	LOC112587834	testis
FTMT	testis	FTMT	testis
LOC112585881	ovary	LOC112585881	ovary
LOC112585117	testis	LOC112585117	testis
LLCFC1	testis	LLCFC1	testis
LOC123330464	testis	LOC123330464	testis
LOC123332570	testis	LOC123332570	testis
LOC112587500	ovary	LOC112587500	ovary
LOC102412587	testis	LOC102412587	testis
CCDC54	testis	CCDC54	testis
LOC123333829	testis	LOC123333829	testis
LOC112584168	ovary	LOC112584168	ovary
LOC102397816	testis	LOC102397816	testis
LOC112578875	testis	LOC112578875	testis
LOC112579790	ovary	LOC112579790	ovary
LOC112583479	testis	LOC112583479	testis
LOC102393759	beipi	LOC102393759	beipi
LOC123328728	testis	LOC123328728	testis
LOC112583521	beipi	LOC112583521	beipi
LOC123329168	testis	LOC123329168	testis
LOC112581029	ovary	LOC112581029	ovary
ESX1	testis	ESX1	testis
LOC123330354	beipi	LOC123330354	beipi
ROPN1	testis	ROPN1	testis
SOX30	testis	SOX30	testis
LOC102415329	beipi	LOC102415329	beipi
LOC123334267	ovary	LOC123334267	ovary
C2CD6	testis	C2CD6	testis
LOC123334228	beipi	LOC123334228	beipi
C3H9orf57	testis	C3H9orf57	testis
LOC102409514	beipi	LOC102409514	beipi
LOC123328941	testis	LOC123328941	testis
LOC123333982	testis	LOC123333982	testis
LOC102409389	testis	LOC102409389	testis
LOC112582859	ovary	LOC112582859	ovary
DNAJB3	testis	DNAJB3	testis
LOC123334268	ovary	LOC123334268	ovary
LOC112587668	ovary	LOC112587668	ovary
LOC112584619	testis	LOC112584619	testis
UTF1	testis	UTF1	testis
LOC123465556	beipi	LOC123465556	beipi
RPL10L	testis	RPL10L	testis
CCDC185	testis	CCDC185	testis
C19H5orf47	testis	C19H5orf47	testis
LOC102411025	testis	LOC102411025	testis
SIX6	pituitarium	SIX6	pituitarium
LOC112582346	testis	LOC112582346	testis
TRIM42	testis	TRIM42	testis
LOC112583524	beipi	LOC112583524	beipi
LOC102394926	kidney	LOC102394926	kidney
DNAH14	testis	DNAH14	testis
LOC112579227	testis	LOC112579227	testis
ACRV1	testis	ACRV1	testis
KRT33A	beipi	KRT33A	beipi
UBL4B	testis	UBL4B	testis
SSMEM1	testis	SSMEM1	testis
LOC112580236	beipi	LOC112580236	beipi
KRT27	beipi	KRT27	beipi
RBM44	testis	RBM44	testis
LOC112584166	ovary	LOC112584166	ovary
LOC112583518	beipi	LOC112583518	beipi
FNDC8	testis	FNDC8	testis
LOC112583561	testis	LOC112583561	testis
LOC102404259	testis	LOC102404259	testis
PDHA2	testis	PDHA2	testis
LOC112585884	ovary	LOC112585884	ovary
TSPAN16	testis	TSPAN16	testis
LOC112578197	testis	LOC112578197	testis
LOC102400503	testis	LOC102400503	testis
LOC102390899	beipi	LOC102390899	beipi
SPESP1	testis	SPESP1	testis
LOC102393882	testis	LOC102393882	testis
LOC102406031	testis	LOC102406031	testis
LOC102416247	beipi	LOC102416247	beipi
LOC112584318	testis	LOC112584318	testis
LOC112580389	testis	LOC112580389	testis
LOC112587494	ovary	LOC112587494	ovary
SPATA22	testis	SPATA22	testis
LOC112585875	ovary	LOC112585875	ovary
SMIM23	testis	SMIM23	testis
LOC112578930	testis	LOC112578930	testis
IZUMO3	testis	IZUMO3	testis
LOC102399431	kidney	LOC102399431	kidney
ACTL7B	testis	ACTL7B	testis
LOC112583832	testis	LOC112583832	testis
LOC102392547	beipi	LOC102392547	beipi
LOC102412097	testis	LOC102412097	testis
LOC112582222	testis	LOC112582222	testis
FKBP6	testis	FKBP6	testis
LOC123465669	beipi	LOC123465669	beipi
AARD	testis	AARD	testis
PRPS1L1	testis	PRPS1L1	testis
TEX47	testis	TEX47	testis
LOC123465092	testis	LOC123465092	testis
LOC123465692	testis	LOC123465692	testis
LOC123465931	ovary	LOC123465931	ovary
TEKT5	testis	TEKT5	testis
LOC112584701	ovary	LOC112584701	ovary
APOA2	liver	APOA2	liver
LOC123334080	ovary	LOC123334080	ovary
LOC102388943	liver	LOC102388943	liver
LOC102392334	testis	LOC102392334	testis
GK2	testis	GK2	testis
THEGL	testis	THEGL	testis
LOC123465925	rumen	LOC123465925	rumen
HOXB13	rectum	HOXB13	rectum
PPP1R2C	testis	PPP1R2C	testis
SFTPC	lung	SFTPC	lung
LOC112579232	testis	LOC112579232	testis
LOC112579574	testis	LOC112579574	testis
LOC102391137	testis	LOC102391137	testis
LOC112586913	beipi	LOC112586913	beipi
LOC102404256	testis	LOC102404256	testis
LOC112578771	Breast	LOC112578771	Breast
LOC123328605	testis	LOC123328605	testis
C13H13orf46	testis	C13H13orf46	testis
LOC112584018	ovary	LOC112584018	ovary
LOC102410368	liver	LOC102410368	liver
LOC112584161	ovary	LOC112584161	ovary
WBP2NL	testis	WBP2NL	testis
LOC112584165	ovary	LOC112584165	ovary
LOC102395194	testis	LOC102395194	testis
LOC123329371	testis	LOC123329371	testis
LOC102396795	beipi	LOC102396795	beipi
DAZL	testis	DAZL	testis
LOC102395859	beipi	LOC102395859	beipi
LOC112587423	ovary	LOC112587423	ovary
LOC112578205	testis	LOC112578205	testis
GLT6D1	testis	GLT6D1	testis
LOC112587476	testis	LOC112587476	testis
HOXD13	rectum	HOXD13	rectum
LOC112579741	ovary	LOC112579741	ovary
C17H4orf51	testis	C17H4orf51	testis
LOC112584823	ovary	LOC112584823	ovary
LOC123334230	beipi	LOC123334230	beipi
LOC102392458	testis	LOC102392458	testis
LOC102404621	testis	LOC102404621	testis
LOC112587158	ovary	LOC112587158	ovary
SLC34A1	kidney	SLC34A1	kidney
LOC102397134	beipi	LOC102397134	beipi
LOC123332583	testis	LOC123332583	testis
C23H10orf62	testis	C23H10orf62	testis
FAM209A	testis	FAM209A	testis
ASPRV1	beipi	ASPRV1	beipi
LOC123334466	Breast	LOC123334466	Breast
ERICH6	testis	ERICH6	testis
MEIOC	testis	MEIOC	testis
MAEL	testis	MAEL	testis
LOC112581032	ovary	LOC112581032	ovary
LOC102395996	beipi	LOC102395996	beipi
LOC112579906	testis	LOC112579906	testis
LOC102394572	testis	LOC102394572	testis
LOC123331769	testis	LOC123331769	testis
CCDC196	testis	CCDC196	testis
C17H4orf45	testis	C17H4orf45	testis
LOC123331918	testis	LOC123331918	testis
LOC112579214	testis	LOC112579214	testis
LOC102399545	Breast	LOC102399545	Breast
LOC102404455	testis	LOC102404455	testis
PSMA8	testis	PSMA8	testis
FBXO43	testis	FBXO43	testis
KRT74	beipi	KRT74	beipi
LOC112584171	ovary	LOC112584171	ovary
MEIG1	testis	MEIG1	testis
TSBP1	testis	TSBP1	testis
ADAM29	testis	ADAM29	testis
LOC123465489	ovary	LOC123465489	ovary
LOC112579559	testis	LOC112579559	testis
LOC102415968	beipi	LOC102415968	beipi
PRAME	testis	PRAME	testis
GH	pituitarium	GH	pituitarium
LOC102398034	testis	LOC102398034	testis
SLC9C1	testis	SLC9C1	testis
LOC123335148	testis	LOC123335148	testis
LOC123330395	beipi	LOC123330395	beipi
LOC102399766	testis	LOC102399766	testis
CCIN	testis	CCIN	testis
ANKRD60	testis	ANKRD60	testis
LOC102398807	liver	LOC102398807	liver
LOC102415160	liver	LOC102415160	liver
LOC123331759	testis	LOC123331759	testis
DMRT1	testis	DMRT1	testis
LOC112581367	testis	LOC112581367	testis
LOC102411621	testis	LOC102411621	testis
FGG	liver	FGG	liver
LOC102396182	beipi	LOC102396182	beipi
LOC112578891	testis	LOC112578891	testis
LOC112581807	testis	LOC112581807	testis
LOC102412116	testis	LOC102412116	testis
LOC102390352	Breast	LOC102390352	Breast
KRT10	beipi	KRT10	beipi
C3H9orf153	testis	C3H9orf153	testis
HP	liver	HP	liver
LOC102411360	testis	LOC102411360	testis
MYH15	eye	MYH15	eye
LOC123331500	testis	LOC123331500	testis
LOC112584174	ovary	LOC112584174	ovary
LOC123465918	beipi	LOC123465918	beipi
FAM240C	eye	FAM240C	eye
LOC102415697	testis	LOC102415697	testis
LOC102416306	testis	LOC102416306	testis
SPACA3	testis	SPACA3	testis
GTF2A1L	testis	GTF2A1L	testis
LOC102396469	testis	LOC102396469	testis
LOC102416182	testis	LOC102416182	testis
LOC102414359	beipi	LOC102414359	beipi
MS4A14	testis	MS4A14	testis
LOC102397458	beipi	LOC102397458	beipi
LOC123465383	testis	LOC123465383	testis
FBXO39	testis	FBXO39	testis
LOC123331623	ovary	LOC123331623	ovary
LOC112584175	ovary	LOC112584175	ovary
YBX2	testis	YBX2	testis
LITAFD	testis	LITAFD	testis
LOC112582186	testis	LOC112582186	testis
LOC102399131	testis	LOC102399131	testis
LOC102391051	testis	LOC102391051	testis
LOC102411253	Breast	LOC102411253	Breast
SPPL2C	testis	SPPL2C	testis
LOC112581740	testis	LOC112581740	testis
LOC102416619	liver	LOC102416619	liver
LOC102396440	testis	LOC102396440	testis
LOC102396650	testis	LOC102396650	testis
LOC102409454	testis	LOC102409454	testis
LOC112583890	testis	LOC112583890	testis
LOC102409906	Breast	LOC102409906	Breast
TCP10L	testis	TCP10L	testis
ADAM18	testis	ADAM18	testis
LIPJ	testis	LIPJ	testis
FGB	liver	FGB	liver
LOC102392860	testis	LOC102392860	testis
ACTL7A	testis	ACTL7A	testis
LOC112582730	testis	LOC112582730	testis
LOC112579865	testis	LOC112579865	testis
LOC102394763	eye	LOC102394763	eye
LOC112586336	ovary	LOC112586336	ovary
LOC102401752	Breast	LOC102401752	Breast
LOC112583522	beipi	LOC112583522	beipi
SLC12A1	kidney	SLC12A1	kidney
CATSPER1	testis	CATSPER1	testis
LOC102410175	beipi	LOC102410175	beipi
LOC112581218	testis	LOC112581218	testis
LOC112584129	ovary	LOC112584129	ovary
LOC102399749	liver	LOC102399749	liver
LOC123465011	testis	LOC123465011	testis
RNF17	testis	RNF17	testis
LOC102395342	testis	LOC102395342	testis
LOC102412882	pituitarium	LOC102412882	pituitarium
LOC123333163	beipi	LOC123333163	beipi
TRIML1	testis	TRIML1	testis
POMC	pituitarium	POMC	pituitarium
KCNU1	testis	KCNU1	testis
APOC4	liver	APOC4	liver
FAM229B	testis	FAM229B	testis
FGA	liver	FGA	liver
LOC112584421	testis	LOC112584421	testis
LOC102407046	testis	LOC102407046	testis
PRR9	beipi	PRR9	beipi
LOC123331911	testis	LOC123331911	testis
LOC123331899	testis	LOC123331899	testis
LOC102410151	liver	LOC102410151	liver
ADAM21	testis	ADAM21	testis
LOC102390593	beipi	LOC102390593	beipi
KRT28	beipi	KRT28	beipi
SLC6A16	testis	SLC6A16	testis
CCDC182	testis	CCDC182	testis
LOC112584141	ovary	LOC112584141	ovary
LOC102412180	testis	LOC102412180	testis
LOC102391580	beipi	LOC102391580	beipi
AHSG	liver	AHSG	liver
LOC112586294	ovary	LOC112586294	ovary
LOC112583743	testis	LOC112583743	testis
LOC112584806	ovary	LOC112584806	ovary
DDX4	testis	DDX4	testis
LOC123330975	testis	LOC123330975	testis
IGFN1	longissimus	IGFN1	longissimus
APOA5	liver	APOA5	liver
VTN	liver	VTN	liver
LOC112579003	ovary	LOC112579003	ovary
LOC123330847	testis	LOC123330847	testis
FAM71F1	testis	FAM71F1	testis
MROH7	testis	MROH7	testis
LOC123333319	testis	LOC123333319	testis
ALB	liver	ALB	liver
LOC123334232	beipi	LOC123334232	beipi
LOC123335075	beipi	LOC123335075	beipi
LOC112584378	testis	LOC112584378	testis
LOC102390410	testis	LOC102390410	testis
LOC102410098	liver	LOC102410098	liver
LOC102396725	testis	LOC102396725	testis
LOC123331035	ovary	LOC123331035	ovary
ORM1	liver	ORM1	liver
LOC102414740	liver	LOC102414740	liver
ATP6V1G3	kidney	ATP6V1G3	kidney
LOC112585471	beipi	LOC112585471	beipi
DNAH8	testis	DNAH8	testis
LOC112581599	testis	LOC112581599	testis
LOC102400597	testis	LOC102400597	testis
LOC102397547	testis	LOC102397547	testis
LOC102400408	liver	LOC102400408	liver
NOXRED1	testis	NOXRED1	testis
LOC102392998	testis	LOC102392998	testis
TPD52L3	testis	TPD52L3	testis
NEUROD4	pituitarium	NEUROD4	pituitarium
LOC112580859	testis	LOC112580859	testis
C14H20orf144	testis	C14H20orf144	testis
SPEM2	testis	SPEM2	testis
TMEM239	testis	TMEM239	testis
PRM3	testis	PRM3	testis
LOC102389669	liver	LOC102389669	liver
LOC112578287	ovary	LOC112578287	ovary
LOC102391626	testis	LOC102391626	testis
CCDC105	testis	CCDC105	testis
LOC112584179	ovary	LOC112584179	ovary
LOC102413537	liver	LOC102413537	liver
LOC123333320	testis	LOC123333320	testis
C16H11orf65	testis	C16H11orf65	testis
LOC112583910	testis	LOC112583910	testis
FAM71F2	testis	FAM71F2	testis
PDILT	testis	PDILT	testis
LOC102398418	liver	LOC102398418	liver
LOC123465554	testis	LOC123465554	testis
SERPINC1	liver	SERPINC1	liver
LOC112580892	liver	LOC112580892	liver
MROH9	testis	MROH9	testis
LOC112579097	Breast	LOC112579097	Breast
LOC123331635	spleen	LOC123331635	spleen
DMC1	testis	DMC1	testis
LOC102406512	testis	LOC102406512	testis
LOC102412164	beipi	LOC102412164	beipi
LOC102398557	testis	LOC102398557	testis
LOC102398476	liver	LOC102398476	liver
LOC102401344	liver	LOC102401344	liver
LOC123331253	testis	LOC123331253	testis
LOC123334426	testis	LOC123334426	testis
LPO	Breast	LPO	Breast
MROH2A	testis	MROH2A	testis
LOC102395467	liver	LOC102395467	liver
LRRIQ3	testis	LRRIQ3	testis
LOC102395554	Breast	LOC102395554	Breast
LOC102400130	testis	LOC102400130	testis
LOC102408611	Breast	LOC102408611	Breast
LOC102407513	testis	LOC102407513	testis
LOC102410561	beipi	LOC102410561	beipi
DCST2	testis	DCST2	testis
TSHB	pituitarium	TSHB	pituitarium
WDR88	testis	WDR88	testis
LOC112584149	ovary	LOC112584149	ovary
AFM	liver	AFM	liver
LOC112582418	ovary	LOC112582418	ovary
CCDC152	testis	CCDC152	testis
TNNI3	heart	TNNI3	heart
LOC112586553	testis	LOC112586553	testis
LOC123328591	beipi	LOC123328591	beipi
LOC112579949	testis	LOC112579949	testis
HPX	liver	HPX	liver
LOC102398589	testis	LOC102398589	testis
C14H20orf173	testis	C14H20orf173	testis
MROH2B	testis	MROH2B	testis
LOC112578211	Breast	LOC112578211	Breast
LOC102411078	liver	LOC102411078	liver
LOC123465891	testis	LOC123465891	testis
HRG	liver	HRG	liver
LOC123332871	ovary	LOC123332871	ovary
LOC112583570	testis	LOC112583570	testis
MS4A5	testis	MS4A5	testis
LOC102391238	beipi	LOC102391238	beipi
LOC123464723	testis	LOC123464723	testis
LOC102402729	Breast	LOC102402729	Breast
OAZ3	testis	OAZ3	testis
LOC102415353	ovary	LOC102415353	ovary
LOC123333467	testis	LOC123333467	testis
LOC123332697	testis	LOC123332697	testis
LOC123330356	testis	LOC123330356	testis
LOC102389793	testis	LOC102389793	testis
TSSK2	testis	TSSK2	testis
LOC112581366	liver	LOC112581366	liver
LOC102390095	testis	LOC102390095	testis
SPATA45	testis	SPATA45	testis
LOC112584184	ovary	LOC112584184	ovary
LOC123331931	testis	LOC123331931	testis
LOC102408444	testis	LOC102408444	testis
SEBOX	liver	SEBOX	liver
LOC112584851	ovary	LOC112584851	ovary
ITIH3	liver	ITIH3	liver
LOC112584437	testis	LOC112584437	testis
LOC102412469	testis	LOC102412469	testis
TEX33	testis	TEX33	testis
LOC112583662	ovary	LOC112583662	ovary
LOC112581631	ovary	LOC112581631	ovary
LOC123464808	duodenum	LOC123464808	duodenum
LOC123464638	pituitarium	LOC123464638	pituitarium
LOC123335079	beipi	LOC123335079	beipi
LOC112582916	testis	LOC112582916	testis
LOC123331749	pituitarium	LOC123331749	pituitarium
LOC112584180	ovary	LOC112584180	ovary
LOC123334969	testis	LOC123334969	testis
LOC112587827	testis	LOC112587827	testis
LOC112584173	ovary	LOC112584173	ovary
LOC102416591	testis	LOC102416591	testis
LOC112581017	ovary	LOC112581017	ovary
DNASE2B	liver	DNASE2B	liver
LOC102395874	testis	LOC102395874	testis
OLAH	beipi	OLAH	beipi
LOC102410741	liver	LOC102410741	liver
TMEM52B	kidney	TMEM52B	kidney
LOC102398518	testis	LOC102398518	testis
LOC123329046	testis	LOC123329046	testis
F13B	liver	F13B	liver
LOC123329813	testis	LOC123329813	testis
FAM187B	testis	FAM187B	testis
LOC102407967	liver	LOC102407967	liver
LOC123334387	testis	LOC123334387	testis
LOC112577891	ovary	LOC112577891	ovary
KRT82	beipi	KRT82	beipi
LOC102398620	liver	LOC102398620	liver
LOC112582231	testis	LOC112582231	testis
SLC22A8	kidney	SLC22A8	kidney
APCS	liver	APCS	liver
ODF4	testis	ODF4	testis
KLK5	beipi	KLK5	beipi
ITIH2	liver	ITIH2	liver
LOC112581023	ovary	LOC112581023	ovary
LOC112581481	ovary	LOC112581481	ovary
LOC102416257	liver	LOC102416257	liver
LOC112582111	testis	LOC112582111	testis
CPB2	liver	CPB2	liver
LOC112582033	testis	LOC112582033	testis
LOC102392035	ovary	LOC102392035	ovary
LOC102402666	Breast	LOC102402666	Breast
LOC112582352	testis	LOC112582352	testis
C8A	liver	C8A	liver
LOC102409479	testis	LOC102409479	testis
LOC112586152	testis	LOC112586152	testis
LOC123328590	beipi	LOC123328590	beipi
LOC112586239	testis	LOC112586239	testis
SLC12A3	kidney	SLC12A3	kidney
LOC102400461	testis	LOC102400461	testis
LOC112579553	testis	LOC112579553	testis
MROH8	testis	MROH8	testis
LOC112582192	testis	LOC112582192	testis
LOC102410132	beipi	LOC102410132	beipi
LOC123328593	beipi	LOC123328593	beipi
LOC123332198	liver	LOC123332198	liver
LOC102398218	testis	LOC102398218	testis
LOC112579118	rumen	LOC112579118	rumen
LOC112587442	ovary	LOC112587442	ovary
LOC112586286	beipi	LOC112586286	beipi
LOC123466004	testis	LOC123466004	testis
LOC112586274	beipi	LOC112586274	beipi
LOC112582362	testis	LOC112582362	testis
LOC123330246	testis	LOC123330246	testis
SAXO1	testis	SAXO1	testis
TSSK1B	testis	TSSK1B	testis
LOC102404752	liver	LOC102404752	liver
IGFBP1	liver	IGFBP1	liver
TLX3	cerebellum	TLX3	cerebellum
LOC123332125	testis	LOC123332125	testis
DMRTB1	testis	DMRTB1	testis
GDPD4	testis	GDPD4	testis
GUCA1C	cerebrum	GUCA1C	cerebrum
LOC102416621	testis	LOC102416621	testis
FSCN3	testis	FSCN3	testis
LOC123465894	testis	LOC123465894	testis
LOC123333591	testis	LOC123333591	testis
GLYATL3	liver	GLYATL3	liver
LOC112583981	testis	LOC112583981	testis
KRT32	beipi	KRT32	beipi
LOC123331004	ovary	LOC123331004	ovary
LOC102414307	testis	LOC102414307	testis
PNMA6E	testis	PNMA6E	testis
LOC123335225	longissimus	LOC123335225	longissimus
LOC123465027	ovary	LOC123465027	ovary
LOC102410739	testis	LOC102410739	testis
KLK8	beipi	KLK8	beipi
LOC102409213	Breast	LOC102409213	Breast
LOC102404794	testis	LOC102404794	testis
FAM170B	testis	FAM170B	testis
DNAAF1	testis	DNAAF1	testis
FTCD	liver	FTCD	liver
LOC123329990	ovary	LOC123329990	ovary
LOC112580777	testis	LOC112580777	testis
LOC123333236	ovary	LOC123333236	ovary
LOC112586307	ovary	LOC112586307	ovary
SLC35G6	testis	SLC35G6	testis
LOC102410285	testis	LOC102410285	testis
PLG	liver	PLG	liver
IZUMO2	testis	IZUMO2	testis
LOC123465382	testis	LOC123465382	testis
LOC112580277	testis	LOC112580277	testis
SLC4A1	kidney	SLC4A1	kidney
LOC102398560	beipi	LOC102398560	beipi
SULT1E1	liver	SULT1E1	liver
LOC102395547	beipi	LOC102395547	beipi
LOC112578277	ovary	LOC112578277	ovary
LOC112585552	testis	LOC112585552	testis
LOC102388940	testis	LOC102388940	testis
LOC102400081	liver	LOC102400081	liver
LOC123331984	testis	LOC123331984	testis
CCT6B	testis	CCT6B	testis
LOC112577852	ovary	LOC112577852	ovary
LOC112583116	ovary	LOC112583116	ovary
PNPLA5	beipi	PNPLA5	beipi
LOC102409738	testis	LOC102409738	testis
CFAP107	testis	CFAP107	testis
ABCB11	liver	ABCB11	liver
C23H10orf82	testis	C23H10orf82	testis
LOC112581317	ovary	LOC112581317	ovary
LOC112585225	testis	LOC112585225	testis
LOC112585869	ovary	LOC112585869	ovary
LOC123464554	testis	LOC123464554	testis
LOC102408220	testis	LOC102408220	testis
CFHR5	liver	CFHR5	liver
SLC25A31	testis	SLC25A31	testis
LOC123329503	testis	LOC123329503	testis
SERPINA7	liver	SERPINA7	liver
LOC123332906	testis	LOC123332906	testis
LOC112582594	testis	LOC112582594	testis
CDKL3	testis	CDKL3	testis
LOC112585136	testis	LOC112585136	testis
LIPC	liver	LIPC	liver
LOC112583892	testis	LOC112583892	testis
DNAJC5G	testis	DNAJC5G	testis
LOC112584808	ovary	LOC112584808	ovary
LOC102411401	liver	LOC102411401	liver
LOC112582036	testis	LOC112582036	testis
ADH4	liver	ADH4	liver
PRAC2	rectum	PRAC2	rectum
LOC112582263	testis	LOC112582263	testis
LOC102405892	ovary	LOC102405892	ovary
LOC123328893	testis	LOC123328893	testis
LOC102408787	liver	LOC102408787	liver
LOC102393704	Breast	LOC102393704	Breast
CALR3	testis	CALR3	testis
LOC102403810	liver	LOC102403810	liver
AKR1D1	liver	AKR1D1	liver
LOC112579580	pituitarium	LOC112579580	pituitarium
C12H9orf50	testis	C12H9orf50	testis
LOC112584177	ovary	LOC112584177	ovary
LOC112581924	ovary	LOC112581924	ovary
SLC22A14	testis	SLC22A14	testis
LOC112587418	testis	LOC112587418	testis
LOC123327655	ovary	LOC123327655	ovary
LOC102406232	ovary	LOC102406232	ovary
F9	liver	F9	liver
LOC112582233	testis	LOC112582233	testis
TTLL2	testis	TTLL2	testis
LOC112584839	ovary	LOC112584839	ovary
CCDC172	testis	CCDC172	testis
LOC123333412	testis	LOC123333412	testis
GDF2	liver	GDF2	liver
LOC112582013	testis	LOC112582013	testis
LOC112580334	testis	LOC112580334	testis
EN2	cerebellum	EN2	cerebellum
LOC112578449	testis	LOC112578449	testis
GGN	testis	GGN	testis
ACSBG2	testis	ACSBG2	testis
PROC	liver	PROC	liver
LOC112587657	testis	LOC112587657	testis
LOC112581216	testis	LOC112581216	testis
LOC123331797	ovary	LOC123331797	ovary
LOC102407995	testis	LOC102407995	testis
CHIA	liver	CHIA	liver
SPRR4	beipi	SPRR4	beipi
LOC102390520	heart	LOC102390520	heart
LOC112587900	testis	LOC112587900	testis
LOC102395128	liver	LOC102395128	liver
SLC14A2	kidney	SLC14A2	kidney
LOC102397423	beipi	LOC102397423	beipi
ALOXE3	beipi	ALOXE3	beipi
LOC102391944	liver	LOC102391944	liver
LOC123465473	beipi	LOC123465473	beipi
CCDC200	testis	CCDC200	testis
LOC123331895	ovary	LOC123331895	ovary
LOC123332993	ovary	LOC123332993	ovary
LOC123464691	testis	LOC123464691	testis
LOC102407248	lung	LOC102407248	lung
CCDC81	testis	CCDC81	testis
LOC112579279	ovary	LOC112579279	ovary
LOC102392367	kidney	LOC102392367	kidney
LOC102414080	pituitarium	LOC102414080	pituitarium
LOC112581161	testis	LOC112581161	testis
LOC123330194	testis	LOC123330194	testis
LOC102412400	liver	LOC102412400	liver
LOC102395529	testis	LOC102395529	testis
NUTM1	testis	NUTM1	testis
LOC102396619	liver	LOC102396619	liver
LOC123331019	ovary	LOC123331019	ovary
SBSN	beipi	SBSN	beipi
LOC112579789	ovary	LOC112579789	ovary
LOC123464664	testis	LOC123464664	testis
ZYG11A	testis	ZYG11A	testis
CCDC70	testis	CCDC70	testis
LOC102408920	liver	LOC102408920	liver
LOC102399842	ovary	LOC102399842	ovary
LOC102395053	testis	LOC102395053	testis
LOC112582119	testis	LOC112582119	testis
LOC102398514	testis	LOC102398514	testis
LOC112582217	testis	LOC112582217	testis
PRR30	testis	PRR30	testis
TNNT2	heart	TNNT2	heart
LOC112582025	testis	LOC112582025	testis
FAM166A	testis	FAM166A	testis
BTBD16	testis	BTBD16	testis
GAPDHS	testis	GAPDHS	testis
LOC112585473	beipi	LOC112585473	beipi
LOC123333806	testis	LOC123333806	testis
LOC102391576	testis	LOC102391576	testis
LOC123465828	beipi	LOC123465828	beipi
LOC123330336	ovary	LOC123330336	ovary
TMDD1	testis	TMDD1	testis
LOC102398161	liver	LOC102398161	liver
LOC112582141	testis	LOC112582141	testis
LOC102396791	Breast	LOC102396791	Breast
LOC102406135	beipi	LOC102406135	beipi
PCP2	cerebellum	PCP2	cerebellum
LOC123331863	testis	LOC123331863	testis
TEX46	testis	TEX46	testis
LOC112582106	testis	LOC112582106	testis
LOC102393892	beipi	LOC102393892	beipi
LRRC18	testis	LRRC18	testis
LOC102402428	testis	LOC102402428	testis
LOC112585512	testis	LOC112585512	testis
LOC102413438	liver	LOC102413438	liver
LOC102392699	beipi	LOC102392699	beipi
LOC123465063	ovary	LOC123465063	ovary
PDCL2	testis	PDCL2	testis
LOC102397373	ovary	LOC102397373	ovary
LOC123330043	testis	LOC123330043	testis
LOC123465825	beipi	LOC123465825	beipi
LOC112585725	Breast	LOC112585725	Breast
FETUB	liver	FETUB	liver
LOC123334155	liver	LOC123334155	liver
LOC123334856	testis	LOC123334856	testis
LOC112579856	cerebrum	LOC112579856	cerebrum
LOC102394955	beipi	LOC102394955	beipi
LOC102413956	Breast	LOC102413956	Breast
BARHL1	cerebellum	BARHL1	cerebellum
LOC112581627	testis	LOC112581627	testis
LOC102394334	testis	LOC102394334	testis
LOC102412341	liver	LOC102412341	liver
LOC102397434	testis	LOC102397434	testis
LOC123332974	ovary	LOC123332974	ovary
LOC112583069	ovary	LOC112583069	ovary
DMKN	beipi	DMKN	beipi
LOC123331471	testis	LOC123331471	testis
LOC123465380	testis	LOC123465380	testis
LOC102404247	testis	LOC102404247	testis
GABRA6	cerebellum	GABRA6	cerebellum
LOC102396534	testis	LOC102396534	testis
LOC102407608	testis	LOC102407608	testis
POU1F1	pituitarium	POU1F1	pituitarium
LOC112581162	testis	LOC112581162	testis
LOC102413732	testis	LOC102413732	testis
INHBC	liver	INHBC	liver
TMPRSS11D	rumen	TMPRSS11D	rumen
TRIM17	testis	TRIM17	testis
LOC102406655	testis	LOC102406655	testis
LOC123328115	testis	LOC123328115	testis
PLD6	testis	PLD6	testis
LOC112580279	beipi	LOC112580279	beipi
LOC123332790	ovary	LOC123332790	ovary
LOC123330364	ovary	LOC123330364	ovary
C8B	liver	C8B	liver
LOC123465700	ovary	LOC123465700	ovary
LOC102396169	testis	LOC102396169	testis
LOC112582205	testis	LOC112582205	testis
LOC123333475	ovary	LOC123333475	ovary
LOC102408102	testis	LOC102408102	testis
MARCHF10	testis	MARCHF10	testis
LOC102389448	Breast	LOC102389448	Breast
LOC112584358	testis	LOC112584358	testis
IRGC	testis	IRGC	testis
LOC112585586	ovary	LOC112585586	ovary
LOC102392701	liver	LOC102392701	liver
LOC102399010	liver	LOC102399010	liver
LOC102411916	testis	LOC102411916	testis
FCRL6	spleen	FCRL6	spleen
DNAJB7	testis	DNAJB7	testis
LOC112579137	testis	LOC112579137	testis
LOC112579005	ovary	LOC112579005	ovary
LOC112586396	beipi	LOC112586396	beipi
LOC112579528	testis	LOC112579528	testis
LRG1	liver	LRG1	liver
LOC102398198	testis	LOC102398198	testis
LOC112583808	Breast	LOC112583808	Breast
LOC112579926	ovary	LOC112579926	ovary
LOC102390140	beipi	LOC102390140	beipi
LOC102412560	pituitarium	LOC102412560	pituitarium
LOC123335077	testis	LOC123335077	testis
LOC112583970	testis	LOC112583970	testis
LOC102391442	testis	LOC102391442	testis
LOC102399942	liver	LOC102399942	liver
LOC123331307	testis	LOC123331307	testis
LOC102398282	Breast	LOC102398282	Breast
LOC102415080	testis	LOC102415080	testis
KEL	spleen	KEL	spleen
LOC102395596	beipi	LOC102395596	beipi
LOC112581686	ovary	LOC112581686	ovary
SMC1B	testis	SMC1B	testis
LOC112585773	testis	LOC112585773	testis
LOC102407402	ovary	LOC102407402	ovary
LOC112581538	liver	LOC112581538	liver
LOC112587440	ovary	LOC112587440	ovary
ATP6V0D2	kidney	ATP6V0D2	kidney
LOC102405208	beipi	LOC102405208	beipi
LOC112584855	ovary	LOC112584855	ovary
LOC112584061	ovary	LOC112584061	ovary
LOC112583071	ovary	LOC112583071	ovary
LOC123464546	ovary	LOC123464546	ovary
SLC10A1	liver	SLC10A1	liver
LOC112578281	ovary	LOC112578281	ovary
LOC123334224	beipi	LOC123334224	beipi
LOC123330591	Breast	LOC123330591	Breast
LOC112577796	testis	LOC112577796	testis
LOC112578111	testis	LOC112578111	testis
LOC123329780	ovary	LOC123329780	ovary
LOC112581918	ovary	LOC112581918	ovary
LOC102413771	ovary	LOC102413771	ovary
LOC112577744	liver	LOC112577744	liver
FANCD2OS	testis	FANCD2OS	testis
TENT5D	testis	TENT5D	testis
LOC112577892	ovary	LOC112577892	ovary
LOC123328182	ovary	LOC123328182	ovary
CBLN1	cerebellum	CBLN1	cerebellum
LOC102410999	ovary	LOC102410999	ovary
LOC123331043	ovary	LOC123331043	ovary
FAM71A	testis	FAM71A	testis
LOC123330995	ovary	LOC123330995	ovary
SUN3	testis	SUN3	testis
C24H16orf90	testis	C24H16orf90	testis
SEL1L2	testis	SEL1L2	testis
C3H9orf131	testis	C3H9orf131	testis
LOC102397779	beipi	LOC102397779	beipi
PFN3	testis	PFN3	testis
LOC123465346	testis	LOC123465346	testis
CASP14	beipi	CASP14	beipi
ODF3L1	testis	ODF3L1	testis
LOC123328595	beipi	LOC123328595	beipi
GNG13	cerebellum	GNG13	cerebellum
LOC102405655	beipi	LOC102405655	beipi
LOC123465353	ovary	LOC123465353	ovary
C21H3orf84	testis	C21H3orf84	testis
LOC112580657	testis	LOC112580657	testis
LOC112586428	beipi	LOC112586428	beipi
LOC123335049	testis	LOC123335049	testis
LOC112585313	ovary	LOC112585313	ovary
TEX13C	testis	TEX13C	testis
LOC102390178	ovary	LOC102390178	ovary
TRIM71	testis	TRIM71	testis
LOC112577872	ovary	LOC112577872	ovary
LOC102394043	Breast	LOC102394043	Breast
LOC123334461	ovary	LOC123334461	ovary
TMCO2	testis	TMCO2	testis
MEIOSIN	testis	MEIOSIN	testis
FAM166C	testis	FAM166C	testis
SLC10A2	kidney	SLC10A2	kidney
CCDC83	testis	CCDC83	testis
LOC112585106	testis	LOC112585106	testis
PASD1	testis	PASD1	testis
LOC102412390	kidney	LOC102412390	kidney
LOC102391476	testis	LOC102391476	testis
LOC102404761	testis	LOC102404761	testis
LOC112584407	testis	LOC112584407	testis
LOC102403328	testis	LOC102403328	testis
LOC123331537	ovary	LOC123331537	ovary
LOC123329533	rumen	LOC123329533	rumen
LOC123464779	testis	LOC123464779	testis
LOC112581761	ovary	LOC112581761	ovary
LOC102400450	testis	LOC102400450	testis
LOC112582037	testis	LOC112582037	testis
ABHD16B	testis	ABHD16B	testis
SERPINA11	liver	SERPINA11	liver
LOC102411396	testis	LOC102411396	testis
LOC112587820	ovary	LOC112587820	ovary
LOC123332852	ovary	LOC123332852	ovary
LOC112582126	testis	LOC112582126	testis
LOC112584786	ovary	LOC112584786	ovary
LOC102410431	ovary	LOC102410431	ovary
LOC112584477	liver	LOC112584477	liver
LOC102389223	testis	LOC102389223	testis
LOC123465827	beipi	LOC123465827	beipi
LOC123330920	testis	LOC123330920	testis
LOC123334205	ovary	LOC123334205	ovary
LOC102390668	testis	LOC102390668	testis
LOC102409418	testis	LOC102409418	testis
SPIC	spleen	SPIC	spleen
C6H1orf94	testis	C6H1orf94	testis
ITIH1	liver	ITIH1	liver
LOC123328213	ovary	LOC123328213	ovary
LOC123333637	ovary	LOC123333637	ovary
LOC102393574	testis	LOC102393574	testis
LOC123334624	testis	LOC123334624	testis
LOC102395477	ovary	LOC102395477	ovary
LOC102407058	testis	LOC102407058	testis
LOC112579968	testis	LOC112579968	testis
LOC112584579	liver	LOC112584579	liver
LOC123330315	Breast	LOC123330315	Breast
LOC112584126	ovary	LOC112584126	ovary
LOC123333393	Breast	LOC123333393	Breast
LOC112578003	testis	LOC112578003	testis
TAT	liver	TAT	liver
LOC112584022	ovary	LOC112584022	ovary
SPATA32	testis	SPATA32	testis
LOC123331339	ovary	LOC123331339	ovary
LOC112584130	ovary	LOC112584130	ovary
LOC102393449	testis	LOC102393449	testis
CDSN	beipi	CDSN	beipi
LOC102405309	testis	LOC102405309	testis
LOC123330833	pituitarium	LOC123330833	pituitarium
LOC123333931	testis	LOC123333931	testis
LOC102407603	Breast	LOC102407603	Breast
STKLD1	testis	STKLD1	testis
LOC123333783	ovary	LOC123333783	ovary
LOC102390289	testis	LOC102390289	testis
RNF151	testis	RNF151	testis
LOC102410983	Breast	LOC102410983	Breast
TEX52	testis	TEX52	testis
KIAA1210	testis	KIAA1210	testis
KCTD19	testis	KCTD19	testis
LOC112581813	liver	LOC112581813	liver
LOC112584017	ovary	LOC112584017	ovary
LOC123331848	testis	LOC123331848	testis
LOC123332822	testis	LOC123332822	testis
LOC102411314	ovary	LOC102411314	ovary
DYDC1	testis	DYDC1	testis
LOC112584672	testis	LOC112584672	testis
LOC123329657	testis	LOC123329657	testis
LOC123464565	beipi	LOC123464565	beipi
LOC123329660	ovary	LOC123329660	ovary
LOC102394511	spleen	LOC102394511	spleen
LOC112580039	ovary	LOC112580039	ovary
LOC102394940	testis	LOC102394940	testis
LOC112584654	testis	LOC112584654	testis
LOC123465845	beipi	LOC123465845	beipi
TDO2	liver	TDO2	liver
LOC112586277	beipi	LOC112586277	beipi
LOC102408007	liver	LOC102408007	liver
STPG3	testis	STPG3	testis
LOC123465107	testis	LOC123465107	testis
LOC112579153	testis	LOC112579153	testis
OPN4	heart	OPN4	heart
LOC112584023	ovary	LOC112584023	ovary
DSG1	beipi	DSG1	beipi
LOC102392630	ovary	LOC102392630	ovary
LOC123332789	ovary	LOC123332789	ovary
LOC102408868	beipi	LOC102408868	beipi
LOC102405390	testis	LOC102405390	testis
LOC102416293	testis	LOC102416293	testis
BBOF1	testis	BBOF1	testis
LOC123333244	ovary	LOC123333244	ovary
APOH	liver	APOH	liver
LOC123331638	testis	LOC123331638	testis
LOC102397184	testis	LOC102397184	testis
LOC112586693	ovary	LOC112586693	ovary
LOC102395671	testis	LOC102395671	testis
LHB	pituitarium	LHB	pituitarium
LOC112580916	testis	LOC112580916	testis
LOC123335190	testis	LOC123335190	testis
FAM186A	testis	FAM186A	testis
LOC123330651	testis	LOC123330651	testis
SERPINA10	liver	SERPINA10	liver
PROP1	pituitarium	PROP1	pituitarium
LOC102397125	kidney	LOC102397125	kidney
LOC123331150	ovary	LOC123331150	ovary
LOC112579896	testis	LOC112579896	testis
LOC123464666	testis	LOC123464666	testis
LOC112579970	ovary	LOC112579970	ovary
ZSWIM2	testis	ZSWIM2	testis
LOC112579753	ovary	LOC112579753	ovary
LOC112583024	ovary	LOC112583024	ovary
LOC112582209	testis	LOC112582209	testis
LOC123329186	ovary	LOC123329186	ovary
TRNAL-UAG	ovary	TRNAL-UAG	ovary
LOC112584673	testis	LOC112584673	testis
BTG4	testis	BTG4	testis
LOC102390566	beipi	LOC102390566	beipi
FAM240B	eye	FAM240B	eye
LOC112585896	ovary	LOC112585896	ovary
MYBPC3	heart	MYBPC3	heart
LOC123333933	testis	LOC123333933	testis
BRDT	testis	BRDT	testis
LOC112582243	testis	LOC112582243	testis
HOXD12	rectum	HOXD12	rectum
LOC102394339	testis	LOC102394339	testis
LOC112584183	ovary	LOC112584183	ovary
LOC112584636	testis	LOC112584636	testis
LOC123331440	testis	LOC123331440	testis
TTC6	testis	TTC6	testis
LOC102408157	testis	LOC102408157	testis
LOC123329839	ovary	LOC123329839	ovary
ADAM32	testis	ADAM32	testis
LOC102402639	ovary	LOC102402639	ovary
ANKAR	testis	ANKAR	testis
MAJIN	testis	MAJIN	testis
LOC123335215	testis	LOC123335215	testis
LOC102403970	testis	LOC102403970	testis
LOC112584975	ovary	LOC112584975	ovary
CBLIF	testis	CBLIF	testis
LOC112579728	testis	LOC112579728	testis
LOC102396854	testis	LOC102396854	testis
LOC102413639	testis	LOC102413639	testis
LOC102413060	testis	LOC102413060	testis
C17H22orf31	testis	C17H22orf31	testis
LOC123465610	Breast	LOC123465610	Breast
LOC123333744	testis	LOC123333744	testis
LOC123333553	testis	LOC123333553	testis
LOC102397281	testis	LOC102397281	testis
LOC102405595	liver	LOC102405595	liver
LOC123465310	testis	LOC123465310	testis
LOC123329934	testis	LOC123329934	testis
LOC123334799	rumen	LOC123334799	rumen
DNAI2	testis	DNAI2	testis
LOC112585472	beipi	LOC112585472	beipi
LOC112579062	testis	LOC112579062	testis
LOC123331564	ovary	LOC123331564	ovary
LOC123327864	testis	LOC123327864	testis
LOC112585652	testis	LOC112585652	testis
LOC123329507	ovary	LOC123329507	ovary
LOC102396682	testis	LOC102396682	testis
LOC112580952	ovary	LOC112580952	ovary
LOC102402659	ovary	LOC102402659	ovary
LOC102413820	testis	LOC102413820	testis
SERPINA1	liver	SERPINA1	liver
LOC102409431	ovary	LOC102409431	ovary
LOC123332263	ovary	LOC123332263	ovary
LOC102400887	testis	LOC102400887	testis
LOC123334805	ovary	LOC123334805	ovary
LOC112585067	testis	LOC112585067	testis
LOC123330644	ovary	LOC123330644	ovary
LOC123331435	ovary	LOC123331435	ovary
LOC102395057	testis	LOC102395057	testis
LOC112586256	beipi	LOC112586256	beipi
LOC123334854	ovary	LOC123334854	ovary
LOC123329443	testis	LOC123329443	testis
SPAG17	testis	SPAG17	testis
LOC112579407	testis	LOC112579407	testis
DPY19L2	testis	DPY19L2	testis
LRRC46	testis	LRRC46	testis
LOC112580993	ovary	LOC112580993	ovary
LAMP5	cerebrum	LAMP5	cerebrum
LKAAEAR1	testis	LKAAEAR1	testis
AXDND1	testis	AXDND1	testis
SPA17	testis	SPA17	testis
LOC112587528	ovary	LOC112587528	ovary
LOC123328632	ovary	LOC123328632	ovary
LOC112583070	ovary	LOC112583070	ovary
LOC102403534	beipi	LOC102403534	beipi
KLK7	beipi	KLK7	beipi
PMFBP1	testis	PMFBP1	testis
LOC123332832	testis	LOC123332832	testis
LOC102408547	beipi	LOC102408547	beipi
LOC102409217	testis	LOC102409217	testis
LOC112582348	testis	LOC112582348	testis
PDZD9	testis	PDZD9	testis
LOC112581302	ovary	LOC112581302	ovary
LOC112580461	testis	LOC112580461	testis
LOC102390588	Breast	LOC102390588	Breast
LOC102395009	ovary	LOC102395009	ovary
LOC112579950	testis	LOC112579950	testis
LOC102415932	lung	LOC102415932	lung
BANF2	testis	BANF2	testis
LOC102412113	ovary	LOC102412113	ovary
THEG	testis	THEG	testis
LOC123330950	ovary	LOC123330950	ovary
LOC102409792	testis	LOC102409792	testis
H1-4	ovary	H1-4	ovary
LOC112586819	testis	LOC112586819	testis
LOC123333285	ovary	LOC123333285	ovary
LOC112584370	testis	LOC112584370	testis
LOC102407141	testis	LOC102407141	testis
LOC102400353	testis	LOC102400353	testis
FNDC11	testis	FNDC11	testis
LOC112582210	testis	LOC112582210	testis
LOC102396462	testis	LOC102396462	testis
EFCAB6	testis	EFCAB6	testis
LOC112583102	ovary	LOC112583102	ovary
LOC112580995	ovary	LOC112580995	ovary
LOC123330253	testis	LOC123330253	testis
TCL1A	testis	TCL1A	testis
LOC123334997	ovary	LOC123334997	ovary
LOC112585016	testis	LOC112585016	testis
LOC112587166	ovary	LOC112587166	ovary
LOC123465826	beipi	LOC123465826	beipi
LOC102392697	testis	LOC102392697	testis
LOC112585843	ovary	LOC112585843	ovary
LOC102416169	testis	LOC102416169	testis
LOC102416594	testis	LOC102416594	testis
LOC123465381	testis	LOC123465381	testis
UNCX	cerebellum	UNCX	cerebellum
TEX36	testis	TEX36	testis
LOC123327768	testis	LOC123327768	testis
PTTG1IP2	testis	PTTG1IP2	testis
LOC123332510	testis	LOC123332510	testis
LOC102394793	testis	LOC102394793	testis
LOC123327536	testis	LOC123327536	testis
LOC102410654	rectum	LOC102410654	rectum
ADAD2	testis	ADAD2	testis
LOC102403476	ovary	LOC102403476	ovary
LOC112577799	testis	LOC112577799	testis
LOC112577876	ovary	LOC112577876	ovary
SPATA16	testis	SPATA16	testis
LOC112585135	testis	LOC112585135	testis
LOC102414055	Breast	LOC102414055	Breast
LOC112584825	ovary	LOC112584825	ovary
LOC123332592	testis	LOC123332592	testis
LOC102412229	testis	LOC102412229	testis
C14H20orf85	testis	C14H20orf85	testis
PRSS54	testis	PRSS54	testis
LOC112583762	testis	LOC112583762	testis
LOC102406457	testis	LOC102406457	testis
PGLYRP1	beipi	PGLYRP1	beipi
PI15	ovary	PI15	ovary
CLDN16	kidney	CLDN16	kidney
LOC102410605	testis	LOC102410605	testis
PRSS16	testis	PRSS16	testis
LOC102409769	ovary	LOC102409769	ovary
LOC112583477	testis	LOC112583477	testis
LOC102402894	beipi	LOC102402894	beipi
LOC112580306	testis	LOC112580306	testis
LOC123333697	testis	LOC123333697	testis
ZNF541	testis	ZNF541	testis
LOC123464766	testis	LOC123464766	testis
LOC123465348	ovary	LOC123465348	ovary
LOC102409755	testis	LOC102409755	testis
LOC123330009	testis	LOC123330009	testis
LOC123328754	ovary	LOC123328754	ovary
PROK2	testis	PROK2	testis
LOC123465265	ovary	LOC123465265	ovary
TDRD1	testis	TDRD1	testis
LOC112584996	testis	LOC112584996	testis
LOC123335076	beipi	LOC123335076	beipi
LOC123335292	testis	LOC123335292	testis
LOC123465907	ovary	LOC123465907	ovary
MYL10	eye	MYL10	eye
SIX3	pituitarium	SIX3	pituitarium
LOC102389055	Breast	LOC102389055	Breast
LOC102407860	testis	LOC102407860	testis
LOC123328502	testis	LOC123328502	testis
PRDM9	testis	PRDM9	testis
LOC102402173	jejunum	LOC102402173	jejunum
LOC123464800	testis	LOC123464800	testis
LOC102400427	testis	LOC102400427	testis
LOC123329383	testis	LOC123329383	testis
SPATC1	testis	SPATC1	testis
LOC102413318	ovary	LOC102413318	ovary
TMEM207	kidney	TMEM207	kidney
LOC123328116	testis	LOC123328116	testis
SPATA17	testis	SPATA17	testis
LOC102414192	Breast	LOC102414192	Breast
THEM5	beipi	THEM5	beipi
LOC102394731	testis	LOC102394731	testis
LOC123465901	ovary	LOC123465901	ovary
LOC102400172	testis	LOC102400172	testis
SYCP1	testis	SYCP1	testis
LOC123329985	ovary	LOC123329985	ovary
DSC1	beipi	DSC1	beipi
LOC112586915	beipi	LOC112586915	beipi
LOC112579979	testis	LOC112579979	testis
LOC123332618	beipi	LOC123332618	beipi
LOC102399389	ovary	LOC102399389	ovary
LOC102413645	ovary	LOC102413645	ovary
LOC112582218	testis	LOC112582218	testis
LOC123331535	ovary	LOC123331535	ovary
LOC112587445	ovary	LOC112587445	ovary
LOC123465539	testis	LOC123465539	testis
LOC112585338	ovary	LOC112585338	ovary
LOC102389280	ovary	LOC102389280	ovary
LOC112587464	ovary	LOC112587464	ovary
LOC102407446	testis	LOC102407446	testis
LOC102415969	testis	LOC102415969	testis
LOC123334747	ovary	LOC123334747	ovary
SPAG4	testis	SPAG4	testis
LOC102402587	ovary	LOC102402587	ovary
LOC123334370	testis	LOC123334370	testis
LOC123332277	ovary	LOC123332277	ovary
LOC123331530	ovary	LOC123331530	ovary
CCDC63	testis	CCDC63	testis
LOC123465757	testis	LOC123465757	testis
LOC112586837	testis	LOC112586837	testis
LOC123464770	beipi	LOC123464770	beipi
LOC112584369	testis	LOC112584369	testis
LY6G5C	testis	LY6G5C	testis
DCDC2C	testis	DCDC2C	testis
LOC102408810	testis	LOC102408810	testis
LOC123328266	ovary	LOC123328266	ovary
LOC102404551	beipi	LOC102404551	beipi
LOC102414447	testis	LOC102414447	testis
LOC112585308	ovary	LOC112585308	ovary
GC	liver	GC	liver
LOC123328834	testis	LOC123328834	testis
LOC112580481	ovary	LOC112580481	ovary
LOC102413769	testis	LOC102413769	testis
LOC112578388	testis	LOC112578388	testis
LOC102403209	beipi	LOC102403209	beipi
RNF32	testis	RNF32	testis
LOC112584499	testis	LOC112584499	testis
LOC123331849	ovary	LOC123331849	ovary
SLC3A1	kidney	SLC3A1	kidney
LOC112585880	ovary	LOC112585880	ovary
LOC123465906	ovary	LOC123465906	ovary
FAM81B	testis	FAM81B	testis
IZUMO4	testis	IZUMO4	testis
LOC112581013	ovary	LOC112581013	ovary
SHCBP1L	testis	SHCBP1L	testis
LOC112587961	ovary	LOC112587961	ovary
LOC102404192	liver	LOC102404192	liver
ABCC11	beipi	ABCC11	beipi
PPP1R27	longissimus	PPP1R27	longissimus
C3H17orf50	testis	C3H17orf50	testis
LOC112582593	testis	LOC112582593	testis
LOC123329464	testis	LOC123329464	testis
LOC102414144	testis	LOC102414144	testis
LOC112578985	ovary	LOC112578985	ovary
C18H16orf86	testis	C18H16orf86	testis
LOC123465122	testis	LOC123465122	testis
LOC102403207	testis	LOC102403207	testis
FAM71E1	testis	FAM71E1	testis
LOC102390320	beipi	LOC102390320	beipi
LOC102391458	testis	LOC102391458	testis
LOC112586883	liver	LOC112586883	liver
C8H7orf31	testis	C8H7orf31	testis
LOC123328643	ovary	LOC123328643	ovary
LOC102400110	ovary	LOC102400110	ovary
LOC102411647	ovary	LOC102411647	ovary
LOC112585903	ovary	LOC112585903	ovary
LOC123335087	ovary	LOC123335087	ovary
LOC112582207	testis	LOC112582207	testis
LOC102395151	ovary	LOC102395151	ovary
LOC112583551	Breast	LOC112583551	Breast
LOC102415007	rumen	LOC102415007	rumen
LOC112580984	ovary	LOC112580984	ovary
CDRT4	testis	CDRT4	testis
IFNE	ovary	IFNE	ovary
LOC123329788	testis	LOC123329788	testis
LOC102408332	testis	LOC102408332	testis
LOC123465269	ovary	LOC123465269	ovary
LOC102392527	testis	LOC102392527	testis
LOC102403918	testis	LOC102403918	testis
LOC102411110	testis	LOC102411110	testis
LOC102399859	liver	LOC102399859	liver
LOC123327986	ovary	LOC123327986	ovary
LOC112587646	testis	LOC112587646	testis
LOC123330949	ovary	LOC123330949	ovary
KDM4D	testis	KDM4D	testis
LOC102413945	testis	LOC102413945	testis
LOC112584716	testis	LOC112584716	testis
LOC112580983	ovary	LOC112580983	ovary
GOT1L1	testis	GOT1L1	testis
MEIKIN	testis	MEIKIN	testis
LOC123329754	testis	LOC123329754	testis
LOC102411945	testis	LOC102411945	testis
LOC123466123	ovary	LOC123466123	ovary
LOC112581647	liver	LOC112581647	liver
LOC112583138	ovary	LOC112583138	ovary
LOC112580037	ovary	LOC112580037	ovary
LOC123333343	ovary	LOC123333343	ovary
LOC102415293	liver	LOC102415293	liver
LOC123327669	ovary	LOC123327669	ovary
LOC123465347	testis	LOC123465347	testis
LOC102411789	ovary	LOC102411789	ovary
LOC102404246	pituitarium	LOC102404246	pituitarium
LOC123333740	liver	LOC123333740	liver
LOC102398593	Breast	LOC102398593	Breast
PLAC1	testis	PLAC1	testis
LOC123464903	ovary	LOC123464903	ovary
LOC112584838	ovary	LOC112584838	ovary
LOC112581003	ovary	LOC112581003	ovary
LOC123334475	testis	LOC123334475	testis
LOC123334520	cerebrum	LOC123334520	cerebrum
LOC112580379	testis	LOC112580379	testis
C12H2orf78	testis	C12H2orf78	testis
ROPN1L	testis	ROPN1L	testis
C12H2orf16	testis	C12H2orf16	testis
LOC102404144	ovary	LOC102404144	ovary
AMELX	ovary	AMELX	ovary
LOC112582212	testis	LOC112582212	testis
GPRC5D	beipi	GPRC5D	beipi
MPC1L	testis	MPC1L	testis
VSIG1	testis	VSIG1	testis
SAMD15	testis	SAMD15	testis
LOC112578050	testis	LOC112578050	testis
LOC112578420	testis	LOC112578420	testis
LOC123327821	beipi	LOC123327821	beipi
LOC123330530	testis	LOC123330530	testis
LOC112580148	testis	LOC112580148	testis
DKKL1	testis	DKKL1	testis
LOC102409726	testis	LOC102409726	testis
LOC102395313	ovary	LOC102395313	ovary
LOC102410395	liver	LOC102410395	liver
LOC112583132	ovary	LOC112583132	ovary
LOC123328448	ovary	LOC123328448	ovary
LOC123335059	testis	LOC123335059	testis
LOC112580179	testis	LOC112580179	testis
LOC112580864	ovary	LOC112580864	ovary
LOC123328975	testis	LOC123328975	testis
LOC112582652	testis	LOC112582652	testis
PROZ	liver	PROZ	liver
LOC112584021	ovary	LOC112584021	ovary
LOC102410124	Breast	LOC102410124	Breast
IHO1	testis	IHO1	testis
LOC123465257	testis	LOC123465257	testis
LOC102415534	lung	LOC102415534	lung
LOC123331993	ovary	LOC123331993	ovary
H1-1	ovary	H1-1	ovary
ZCCHC13	testis	ZCCHC13	testis
LOC102394067	ovary	LOC102394067	ovary
TTC16	testis	TTC16	testis
LOC123330819	testis	LOC123330819	testis
LOC123465521	testis	LOC123465521	testis
LOC112581011	ovary	LOC112581011	ovary
KNG1	liver	KNG1	liver
LOC123329787	testis	LOC123329787	testis
LOC123334463	cerebellum	LOC123334463	cerebellum
CCDC110	testis	CCDC110	testis
LOC112584797	ovary	LOC112584797	ovary
LOC112587905	ovary	LOC112587905	ovary
LOC102389838	testis	LOC102389838	testis
LOC102397898	testis	LOC102397898	testis
LOC112584155	ovary	LOC112584155	ovary
LOC112585866	ovary	LOC112585866	ovary
KIF17	testis	KIF17	testis
LOC112580119	testis	LOC112580119	testis
LOC112577866	ovary	LOC112577866	ovary
LOC112581672	liver	LOC112581672	liver
LOC123330883	testis	LOC123330883	testis
LOC112586840	testis	LOC112586840	testis
SDR16C5	beipi	SDR16C5	beipi
LOC112585202	testis	LOC112585202	testis
LOC123464724	Breast	LOC123464724	Breast
LOC102415563	liver	LOC102415563	liver
CFAP95	testis	CFAP95	testis
NOX5	lung	NOX5	lung
C17H5orf52	testis	C17H5orf52	testis
LOC123328492	testis	LOC123328492	testis
LOC112579910	testis	LOC112579910	testis
LOC112580215	testis	LOC112580215	testis
LOC112581002	ovary	LOC112581002	ovary
LOC123334785	pituitarium	LOC123334785	pituitarium
RFX6	testis	RFX6	testis
LOC123465175	ovary	LOC123465175	ovary
LOC112582589	testis	LOC112582589	testis
LOC112585893	ovary	LOC112585893	ovary
LOC102399646	ovary	LOC102399646	ovary
LOC123330548	testis	LOC123330548	testis
LOC123465811	ovary	LOC123465811	ovary
F12	liver	F12	liver
LOC123327676	ovary	LOC123327676	ovary
STK31	testis	STK31	testis
LOC102413952	ovary	LOC102413952	ovary
LOC123465571	liver	LOC123465571	liver
LOC102404775	testis	LOC102404775	testis
CCDC87	testis	CCDC87	testis
LOC123330933	testis	LOC123330933	testis
LOC123331906	testis	LOC123331906	testis
WDR64	testis	WDR64	testis
LOC102398630	liver	LOC102398630	liver
LOC112586334	ovary	LOC112586334	ovary
LOC112582654	testis	LOC112582654	testis
C3H17orf98	testis	C3H17orf98	testis
LOC102395443	testis	LOC102395443	testis
LOC112578653	testis	LOC112578653	testis
LOC102414837	ovary	LOC102414837	ovary
LOC112584608	liver	LOC112584608	liver
LOC112580147	testis	LOC112580147	testis
LOC102412584	cerebrum	LOC102412584	cerebrum
LOC102402812	ovary	LOC102402812	ovary
LOC112581634	liver	LOC112581634	liver
LOC102416273	testis	LOC102416273	testis
LOC123328095	testis	LOC123328095	testis
RGN	liver	RGN	liver
LOC112581195	ovary	LOC112581195	ovary
LOC112578737	testis	LOC112578737	testis
LOC102407955	liver	LOC102407955	liver
LOC112581009	ovary	LOC112581009	ovary
LOC123334994	ovary	LOC123334994	ovary
LOC102416213	liver	LOC102416213	liver
LOC123334508	ovary	LOC123334508	ovary
LOC112582171	testis	LOC112582171	testis
LOC112578773	testis	LOC112578773	testis
HASPIN	testis	HASPIN	testis
LOC123334394	ovary	LOC123334394	ovary
ELOVL3	beipi	ELOVL3	beipi
LOC112578693	testis	LOC112578693	testis
LOC112579569	ovary	LOC112579569	ovary
LOC102396171	ovary	LOC102396171	ovary
LOC112585488	testis	LOC112585488	testis
LOC112584368	testis	LOC112584368	testis
LOC102390076	testis	LOC102390076	testis
LOC102391600	testis	LOC102391600	testis
LOC112580171	testis	LOC112580171	testis
LOC102402028	Breast	LOC102402028	Breast
LOC123330972	testis	LOC123330972	testis
LOC112585701	liver	LOC112585701	liver
CCDC169	testis	CCDC169	testis
USP50	testis	USP50	testis
LOC112583038	ovary	LOC112583038	ovary
LOC102413335	ovary	LOC102413335	ovary
CT83	testis	CT83	testis
LOC112584715	Breast	LOC112584715	Breast
GABRA5	cerebrum	GABRA5	cerebrum
LOC102411887	ovary	LOC102411887	ovary
LOC123329075	hypothalamus	LOC123329075	hypothalamus
LOC112587315	liver	LOC112587315	liver
LOC123334423	ovary	LOC123334423	ovary
LOC112585861	ovary	LOC112585861	ovary
LOC102398934	beipi	LOC102398934	beipi
LOC112583148	ovary	LOC112583148	ovary
LOC102406259	testis	LOC102406259	testis
GSDMA	beipi	GSDMA	beipi
LOC102414291	Breast	LOC102414291	Breast
APOF	liver	APOF	liver
LOC102408561	testis	LOC102408561	testis
LOC112584848	ovary	LOC112584848	ovary
SPO11	testis	SPO11	testis
LOC123331989	ovary	LOC123331989	ovary
LOC123335112	ovary	LOC123335112	ovary
LOC102389514	Breast	LOC102389514	Breast
TSPAN8	testis	TSPAN8	testis
C6H1orf56	testis	C6H1orf56	testis
LOC123333628	duodenum	LOC123333628	duodenum
LOC123465352	testis	LOC123465352	testis
SPTY2D1OS	testis	SPTY2D1OS	testis
LOC123331244	testis	LOC123331244	testis
LOC102399230	ovary	LOC102399230	ovary
LOC112586181	liver	LOC112586181	liver
LOC112581265	ovary	LOC112581265	ovary
BPIFB6	testis	BPIFB6	testis
LOC123464915	ovary	LOC123464915	ovary
TEX26	testis	TEX26	testis
LOC112578269	ovary	LOC112578269	ovary
LOC112582174	testis	LOC112582174	testis
LOC102404567	ovary	LOC102404567	ovary
CDHR3	lung	CDHR3	lung
LOC112586854	liver	LOC112586854	liver
ANGPTL8	liver	ANGPTL8	liver
LY6D	beipi	LY6D	beipi
LOC123465563	testis	LOC123465563	testis
IQCF6	testis	IQCF6	testis
MASP2	liver	MASP2	liver
LOC123466030	testis	LOC123466030	testis
LOC123328899	testis	LOC123328899	testis
LOC123464975	testis	LOC123464975	testis
LOC112585709	testis	LOC112585709	testis
LOC102400599	testis	LOC102400599	testis
LOC123334503	ovary	LOC123334503	ovary
ABCC12	testis	ABCC12	testis
LOC112587908	ovary	LOC112587908	ovary
LOC102413134	kidney	LOC102413134	kidney
TCHHL1	beipi	TCHHL1	beipi
SPATA6	testis	SPATA6	testis
LOC102396545	Breast	LOC102396545	Breast
LOC102407001	ovary	LOC102407001	ovary
LOC102401833	ovary	LOC102401833	ovary
LOC123330234	testis	LOC123330234	testis
LHX3	pituitarium	LHX3	pituitarium
LOC112581622	cerebrum	LOC112581622	cerebrum
LOC123466009	cerebrum	LOC123466009	cerebrum
LOC123465560	testis	LOC123465560	testis
LOC102413975	testis	LOC102413975	testis
LOC112581467	ovary	LOC112581467	ovary
LOC112580715	ovary	LOC112580715	ovary
LOC112579278	ovary	LOC112579278	ovary
LOC112587638	testis	LOC112587638	testis
LOC123330769	testis	LOC123330769	testis
LOC112585357	ovary	LOC112585357	ovary
PLCZ1	testis	PLCZ1	testis
LOC123328252	liver	LOC123328252	liver
LOC102403194	testis	LOC102403194	testis
TDRD6	testis	TDRD6	testis
LOC102389858	beipi	LOC102389858	beipi
NAT8	kidney	NAT8	kidney
USP26	testis	USP26	testis
LOC123330782	testis	LOC123330782	testis
LIPM	beipi	LIPM	beipi
LOC102389034	testis	LOC102389034	testis
LOC112580836	Breast	LOC112580836	Breast
LOC123331559	testis	LOC123331559	testis
STRC	testis	STRC	testis
LOC112581252	testis	LOC112581252	testis
LRRC3C	testis	LRRC3C	testis
LOC112579473	testis	LOC112579473	testis
STPG2	testis	STPG2	testis
CNGA4	testis	CNGA4	testis
LOC112582110	testis	LOC112582110	testis
LOC123465411	testis	LOC123465411	testis
DCST1	testis	DCST1	testis
BARHL2	cerebellum	BARHL2	cerebellum
LOC123329110	ovary	LOC123329110	ovary
LOC112581015	ovary	LOC112581015	ovary
LOC112578570	ovary	LOC112578570	ovary
LOC102412758	kidney	LOC102412758	kidney
LOC102389796	ovary	LOC102389796	ovary
LOC123329744	beipi	LOC123329744	beipi
RSPO4	pituitarium	RSPO4	pituitarium
LOC123333144	ovary	LOC123333144	ovary
LOC102394425	testis	LOC102394425	testis
LOC102393907	testis	LOC102393907	testis
LOC102406481	kidney	LOC102406481	kidney
LOC123334874	ovary	LOC123334874	ovary
LOC123330041	testis	LOC123330041	testis
LOC112579259	ovary	LOC112579259	ovary
LOC123330353	eye	LOC123330353	eye
LOC102398834	testis	LOC102398834	testis
LOC102397448	testis	LOC102397448	testis
LOC102397960	heart	LOC102397960	heart
LOC123328399	testis	LOC123328399	testis
LOC123332960	ovary	LOC123332960	ovary
C18H16orf78	testis	C18H16orf78	testis
LOC112582427	ovary	LOC112582427	ovary
LOC112577622	testis	LOC112577622	testis
LOC102403652	Breast	LOC102403652	Breast
HOXA13	rectum	HOXA13	rectum
LOC123329431	ovary	LOC123329431	ovary
KRT35	beipi	KRT35	beipi
LOC123330875	testis	LOC123330875	testis
SPDYA	testis	SPDYA	testis
LOC102407510	Breast	LOC102407510	Breast
LOC112579202	liver	LOC112579202	liver
LOC102402256	liver	LOC102402256	liver
LOC102397723	testis	LOC102397723	testis
LOC102409818	ovary	LOC102409818	ovary
MAK	testis	MAK	testis
TRNAL-CAA	ovary	TRNAL-CAA	ovary
LOC123328398	jejunum	LOC123328398	jejunum
LOC112585664	liver	LOC112585664	liver
LOC102413724	Breast	LOC102413724	Breast
LOC102411913	testis	LOC102411913	testis
LOC123465904	ovary	LOC123465904	ovary
LOC102402343	testis	LOC102402343	testis
LOC112583628	testis	LOC112583628	testis
LOC123332474	ovary	LOC123332474	ovary
LOC112585324	ovary	LOC112585324	ovary
LOC112587614	ovary	LOC112587614	ovary
LOC112582175	testis	LOC112582175	testis
LOC102403125	Breast	LOC102403125	Breast
HSD11B2	kidney	HSD11B2	kidney
LOC102410689	testis	LOC102410689	testis
LOC123464715	testis	LOC123464715	testis
LRRC10	heart	LRRC10	heart
LOC123333617	testis	LOC123333617	testis
SEPTIN14	testis	SEPTIN14	testis
LOC102392564	liver	LOC102392564	liver
LOC123334371	ovary	LOC123334371	ovary
TSPAN19	testis	TSPAN19	testis
LOC123329247	beipi	LOC123329247	beipi
LOC112586516	testis	LOC112586516	testis
LOC112577766	testis	LOC112577766	testis
LOC112577662	testis	LOC112577662	testis
LOC123332049	Breast	LOC123332049	Breast
LOC102407585	ovary	LOC102407585	ovary
GRIN2C	cerebellum	GRIN2C	cerebellum
AGER	lung	AGER	lung
LOC102404335	beipi	LOC102404335	beipi
LOC102404574	testis	LOC102404574	testis
LOC123331642	testis	LOC123331642	testis
LOC112585772	testis	LOC112585772	testis
LOC112582224	testis	LOC112582224	testis
C18H16orf95	testis	C18H16orf95	testis
LOC112583097	ovary	LOC112583097	ovary
LOC123333648	testis	LOC123333648	testis
LOC102415205	testis	LOC102415205	testis
LOC123329049	testis	LOC123329049	testis
LOC123328552	ovary	LOC123328552	ovary
BEND2	testis	BEND2	testis
LOC102396696	Breast	LOC102396696	Breast
LOC102408768	testis	LOC102408768	testis
LOC112584178	ovary	LOC112584178	ovary
LOC123328428	testis	LOC123328428	testis
LOC112580987	ovary	LOC112580987	ovary
LOC123465832	Breast	LOC123465832	Breast
FAM186B	testis	FAM186B	testis
LOC102412550	ovary	LOC102412550	ovary
LOC123329688	testis	LOC123329688	testis
ZC2HC1B	testis	ZC2HC1B	testis
LOC102412103	Breast	LOC102412103	Breast
LOC102406240	liver	LOC102406240	liver
ADH6	liver	ADH6	liver
LOC123331792	testis	LOC123331792	testis
LOC123327950	testis	LOC123327950	testis
LOC112583796	liver	LOC112583796	liver
TDRD5	testis	TDRD5	testis
DNAAF8	testis	DNAAF8	testis
LOC123465261	testis	LOC123465261	testis
CPA1	beipi	CPA1	beipi
LOC102407361	Breast	LOC102407361	Breast
PRND	testis	PRND	testis
LOC123465127	testis	LOC123465127	testis
LOC102396808	rumen	LOC102396808	rumen
LOC112580989	ovary	LOC112580989	ovary
LOC112586690	ovary	LOC112586690	ovary
CCDC154	testis	CCDC154	testis
RBM46	testis	RBM46	testis
LOC123329964	ovary	LOC123329964	ovary
LOC112585332	ovary	LOC112585332	ovary
LOC102403165	testis	LOC102403165	testis
LOC112581033	ovary	LOC112581033	ovary
LOC123327641	testis	LOC123327641	testis
LOC123334746	ovary	LOC123334746	ovary
LOC123465808	testis	LOC123465808	testis
LOC102392250	testis	LOC102392250	testis
LOC123333208	ovary	LOC123333208	ovary
TEX13B	testis	TEX13B	testis
LOC102407186	ovary	LOC102407186	ovary
LOC123464525	testis	LOC123464525	testis
RAX	pituitarium	RAX	pituitarium
LOC112580448	testis	LOC112580448	testis
LOC102395493	ovary	LOC102395493	ovary
LYZL4	testis	LYZL4	testis
LOC112584557	testis	LOC112584557	testis
LOC112580151	testis	LOC112580151	testis
LOC102413670	testis	LOC102413670	testis
LOC102394728	Breast	LOC102394728	Breast
LOC123335180	testis	LOC123335180	testis
LOC123334512	cerebellum	LOC123334512	cerebellum
LOC102391088	rumen	LOC102391088	rumen
LOC102414896	pituitarium	LOC102414896	pituitarium
LOC102389099	beipi	LOC102389099	beipi
LOC123329759	testis	LOC123329759	testis
MYBPC2	longissimus	MYBPC2	longissimus
LOC102392219	testis	LOC102392219	testis
INSM1	pituitarium	INSM1	pituitarium
LOC123329413	testis	LOC123329413	testis
LOC112581008	ovary	LOC112581008	ovary
LOC102408083	testis	LOC102408083	testis
RAD51AP2	testis	RAD51AP2	testis
LOC112578947	ovary	LOC112578947	ovary
HELT	kidney	HELT	kidney
LOC102400625	ovary	LOC102400625	ovary
C12H2orf73	testis	C12H2orf73	testis
LOC102404003	testis	LOC102404003	testis
PPP1R17	cerebellum	PPP1R17	cerebellum
LOC123329758	testis	LOC123329758	testis
LOC112582132	testis	LOC112582132	testis
LOC123464575	testis	LOC123464575	testis
HORMAD1	testis	HORMAD1	testis
LOC102396368	ovary	LOC102396368	ovary
LOC102391462	beipi	LOC102391462	beipi
LOC102398832	ovary	LOC102398832	ovary
LOC123333347	ovary	LOC123333347	ovary
LOC102411659	ovary	LOC102411659	ovary
HSF5	testis	HSF5	testis
LOC123334095	testis	LOC123334095	testis
LOC123328060	ovary	LOC123328060	ovary
LOC102396906	Breast	LOC102396906	Breast
LOC102405800	ovary	LOC102405800	ovary
LOC123333348	kidney	LOC123333348	kidney
LOC102403991	ovary	LOC102403991	ovary
CTRC	beipi	CTRC	beipi
LOC102400278	rectum	LOC102400278	rectum
LOC102389168	ovary	LOC102389168	ovary
ODAM	testis	ODAM	testis
LOC112582435	ovary	LOC112582435	ovary
LOC102403654	Breast	LOC102403654	Breast
MYL4	eye	MYL4	eye
LOC123327881	testis	LOC123327881	testis
LOC112586461	ovary	LOC112586461	ovary
LOC123465152	testis	LOC123465152	testis
WFDC11	testis	WFDC11	testis
LOC112580982	ovary	LOC112580982	ovary
LOC102400201	heart	LOC102400201	heart
LOC123331235	ovary	LOC123331235	ovary
LOC102413429	ovary	LOC102413429	ovary
LOC112577886	ovary	LOC112577886	ovary
LOC112587663	ovary	LOC112587663	ovary
LOC112583936	testis	LOC112583936	testis
ODF2	testis	ODF2	testis
LOC112586933	Breast	LOC112586933	Breast
LOC123332788	ovary	LOC123332788	ovary
C4H12orf50	testis	C4H12orf50	testis
LOC112580813	ovary	LOC112580813	ovary
SPP2	liver	SPP2	liver
IQUB	testis	IQUB	testis
LOC112581589	testis	LOC112581589	testis
SOHLH2	testis	SOHLH2	testis
LOC102410310	testis	LOC102410310	testis
LOC123328679	testis	LOC123328679	testis
CLEC2A	beipi	CLEC2A	beipi
LOC123335301	testis	LOC123335301	testis
GAST	testis	GAST	testis
LOC102409575	ovary	LOC102409575	ovary
CLPS	beipi	CLPS	beipi
SLC4A9	kidney	SLC4A9	kidney
LOC123333644	ovary	LOC123333644	ovary
SLC25A47	liver	SLC25A47	liver
TCP11	testis	TCP11	testis
PGLYRP2	liver	PGLYRP2	liver
FAM181A	testis	FAM181A	testis
LOC112585128	liver	LOC112585128	liver
LOC102399855	ovary	LOC102399855	ovary
CCDC7	testis	CCDC7	testis
LOC102398239	kidney	LOC102398239	kidney
LOC102392592	Breast	LOC102392592	Breast
LOC123334982	testis	LOC123334982	testis
LOC123334544	cerebrum	LOC123334544	cerebrum
FGF21	liver	FGF21	liver
JHY	testis	JHY	testis
LIN28B	testis	LIN28B	testis
LOC112577906	ovary	LOC112577906	ovary
LOC112581155	testis	LOC112581155	testis
LOC123332196	Breast	LOC123332196	Breast
LOC112584591	testis	LOC112584591	testis
LOC112581016	ovary	LOC112581016	ovary
LOC112580980	ovary	LOC112580980	ovary
LOC112580359	testis	LOC112580359	testis
SPATA18	testis	SPATA18	testis
CEL	beipi	CEL	beipi
LOC112580988	ovary	LOC112580988	ovary
LOC123329005	eye	LOC123329005	eye
CIB4	testis	CIB4	testis
LOC102400300	testis	LOC102400300	testis
ARID3C	testis	ARID3C	testis
TEKT4	testis	TEKT4	testis
LOC102414431	testis	LOC102414431	testis
LOC112584697	testis	LOC112584697	testis
LOC123335085	beipi	LOC123335085	beipi
LOC102412924	ovary	LOC102412924	ovary
LOC123329287	testis	LOC123329287	testis
LOC102405815	testis	LOC102405815	testis
LOC112586305	ovary	LOC112586305	ovary
LOC112585589	ovary	LOC112585589	ovary
LOC102412016	testis	LOC102412016	testis
TRNAH-AUG	ovary	TRNAH-AUG	ovary
LOC123465812	liver	LOC123465812	liver
LOC102406867	ovary	LOC102406867	ovary
LOC102399760	ovary	LOC102399760	ovary
LOC112587400	Breast	LOC112587400	Breast
LOC123332611	Breast	LOC123332611	Breast
SPATA3	testis	SPATA3	testis
HMX2	kidney	HMX2	kidney
LOC112580423	testis	LOC112580423	testis
LOC102396720	beipi	LOC102396720	beipi
LOC102415605	testis	LOC102415605	testis
LOC112583715	testis	LOC112583715	testis
S100A3	beipi	S100A3	beipi
TRHR	pituitarium	TRHR	pituitarium
LOC102409728	testis	LOC102409728	testis
BMP10	liver	BMP10	liver
LOC102396774	beipi	LOC102396774	beipi
LOC123465744	ovary	LOC123465744	ovary
TEX38	testis	TEX38	testis
SRD5A2	liver	SRD5A2	liver
LOC112587484	Breast	LOC112587484	Breast
LOC102390123	testis	LOC102390123	testis
LOC123465919	ovary	LOC123465919	ovary
LOC123465213	testis	LOC123465213	testis
LOC123331995	ovary	LOC123331995	ovary
BPIFB3	testis	BPIFB3	testis
LOC102413936	testis	LOC102413936	testis
LOC102409329	ovary	LOC102409329	ovary
LOC112581832	testis	LOC112581832	testis
LOC123335066	testis	LOC123335066	testis
LOC102405956	ovary	LOC102405956	ovary
ACR	testis	ACR	testis
CALHM4	beipi	CALHM4	beipi
LOC102401905	testis	LOC102401905	testis
LOC123465410	testis	LOC123465410	testis
LOC123331232	ovary	LOC123331232	ovary
CAPN11	testis	CAPN11	testis
CDRT1	testis	CDRT1	testis
LOC112581453	ovary	LOC112581453	ovary
LOC112586865	liver	LOC112586865	liver
LOC112587327	testis	LOC112587327	testis
LOC112580336	testis	LOC112580336	testis
MAT1A	liver	MAT1A	liver
LOC102398664	testis	LOC102398664	testis
FEZF1	pituitarium	FEZF1	pituitarium
KLK11	beipi	KLK11	beipi
LOC102392661	ovary	LOC102392661	ovary
LOC102406360	testis	LOC102406360	testis
LOC112577870	ovary	LOC112577870	ovary
OTUD6A	testis	OTUD6A	testis
LOC102411940	Breast	LOC102411940	Breast
ANXA10	liver	ANXA10	liver
LOC123334532	testis	LOC123334532	testis
NAA11	testis	NAA11	testis
LOC102413994	Breast	LOC102413994	Breast
LOC112584599	ovary	LOC112584599	ovary
LOC112582999	ovary	LOC112582999	ovary
CFAP97D1	testis	CFAP97D1	testis
LOC123332368	testis	LOC123332368	testis
IGSF1	pituitarium	IGSF1	pituitarium
LOC112580671	Breast	LOC112580671	Breast
CCDC178	testis	CCDC178	testis
LOC102399561	liver	LOC102399561	liver
LOC112585064	liver	LOC112585064	liver
LOC102389597	ovary	LOC102389597	ovary
LOC112581310	ovary	LOC112581310	ovary
PSAPL1	beipi	PSAPL1	beipi
LOC112582242	testis	LOC112582242	testis
SLC47A2	kidney	SLC47A2	kidney
LOC112586827	testis	LOC112586827	testis
ZG16	beipi	ZG16	beipi
CCDC89	testis	CCDC89	testis
LOC112582706	testis	LOC112582706	testis
LOC123335220	testis	LOC123335220	testis
LOC123335070	ovary	LOC123335070	ovary
LOC102402623	testis	LOC102402623	testis
LOC102416389	testis	LOC102416389	testis
PFN4	testis	PFN4	testis
A1BG	liver	A1BG	liver
LOC102394345	liver	LOC102394345	liver
LOC123332578	testis	LOC123332578	testis
LOC112585480	testis	LOC112585480	testis
LOC123333270	ovary	LOC123333270	ovary
DDX25	testis	DDX25	testis
PATE1	testis	PATE1	testis
LOC123335297	testis	LOC123335297	testis
KATNAL2	testis	KATNAL2	testis
LOC102404673	ovary	LOC102404673	ovary
LOC102392280	testis	LOC102392280	testis
LRRC23	testis	LRRC23	testis
LOC102410005	ovary	LOC102410005	ovary
LOC112579924	liver	LOC112579924	liver
LOC112582713	testis	LOC112582713	testis
LOC112585613	testis	LOC112585613	testis
LOC102415411	ovary	LOC102415411	ovary
LOC112585147	ovary	LOC112585147	ovary
SYCN	beipi	SYCN	beipi
TBXT	testis	TBXT	testis
PLA2G1B	beipi	PLA2G1B	beipi
LOC123330520	Breast	LOC123330520	Breast
LOC123331605	testis	LOC123331605	testis
ANGPTL3	liver	ANGPTL3	liver
LOC112587218	ovary	LOC112587218	ovary
LOC112581174	ovary	LOC112581174	ovary
LOC102412335	testis	LOC102412335	testis
TPGS2	testis	TPGS2	testis
LOC102411252	testis	LOC102411252	testis
LOC102402411	ovary	LOC102402411	ovary
LOC123333065	testis	LOC123333065	testis
LOC102405698	testis	LOC102405698	testis
TDRD9	testis	TDRD9	testis
LOC102389325	Breast	LOC102389325	Breast
STARD6	testis	STARD6	testis
LOC123327994	testis	LOC123327994	testis
LOC112580388	testis	LOC112580388	testis
LOC102402805	rectum	LOC102402805	rectum
LOC112578219	testis	LOC112578219	testis
LOC102393498	testis	LOC102393498	testis
LOC112581581	testis	LOC112581581	testis
LOC123334488	testis	LOC123334488	testis
LCA5L	testis	LCA5L	testis
LOC112577855	ovary	LOC112577855	ovary
LOC112582353	ovary	LOC112582353	ovary
LOC112582182	liver	LOC112582182	liver
LOC112582017	testis	LOC112582017	testis
LOC123329830	testis	LOC123329830	testis
LOC123329003	ovary	LOC123329003	ovary
LOC112587443	ovary	LOC112587443	ovary
LOC123331732	ovary	LOC123331732	ovary
LOC112581000	ovary	LOC112581000	ovary
LOC102390187	testis	LOC102390187	testis
LOC112586400	testis	LOC112586400	testis
LOC123464716	testis	LOC123464716	testis
LOC123334209	beipi	LOC123334209	beipi
LOC112587375	ovary	LOC112587375	ovary
GRM4	cerebellum	GRM4	cerebellum
LRRC34	testis	LRRC34	testis
LOC112580692	testis	LOC112580692	testis
MMEL1	testis	MMEL1	testis
LOC112580044	ovary	LOC112580044	ovary
LOC112580634	liver	LOC112580634	liver
LOC102400396	testis	LOC102400396	testis
[truncated: 4,671 more rows]
